# Supplementary material for: The RPAP3-Cterminal domain identifies R2TP-like quaternary chaperones
Source: Nat Commun. 2018 May 29;9:2093. doi: 10.1038/s41467-018-04431-1 (PMC5974087; doi:10.1038/s41467-018-04431-1)
Supplement: Supplementary file 4 — Supplementary Data 2 [file 41467_2018_4431_MOESM4_ESM.xlsx]

## Sheet: PIH1D2
Hit list for the partners identified in 2H screens
Gene Name	class (LUNG)	class (TESTIS)	protein size (a.a)	Smallest interacting domain (a.a.)	Feature	intra-cellular localisation	Go function	Go process	expression	Yellow: tested and validated in LUMIER IP
ITGB3BP	A	A	177	121-177	CENP-R, GVQW	nucleus	protein binding	CENP-A containing nucleosome assembly	Ubiquitous	Orange: tested and not validated in LUMIER IP
NOL11	A	A	719	380-538		nucleolus	RNA binding	rRNA processing	ubiquitous
CDCA8	A	B	280	112-152	Borealin	nucleus; chromosome passenger complex; nucleolus and cytokinetic bridge	protein binding	cell division	enriched in testis, lymph node, bone marrow
SENP2	A	D	589	314-345	Peptidase_C48	nuclear pore, cytoplasm	SUMO-specific endopeptidase activity	protein desumoylation	enriched in testis
CBLL1	A	nf	491	17-202	Ring finger	nucleus; Nuclear speckles ?	E3-ligase (cadherin)	Cell adhesion	ubiquituous
LMNB1	A	nf	586	218-466	intermediate filament protein, LTD	nuclear enveloppe, lamin filament	structural molecule activity		enriched in lymph node
ZBTB1	A	nf	713	283-329	BTB; ZF_C2H2	nucleoplasm	protein binding	mRNA transcription from RNA polymerase II promoter	ubiquitous
GOLGA6L2	nf	A	909	nd	coiled-coil; GBP_C	cytosol; Golgi apparatus			testis-specific
EIF4A1	B	D	406	298-406		cytosol	translation initiation factor activity	translation initiation	ubiquituous
ATRX	B	nf	2492	1490-1517	SWI/SNF domain	nucleus; nuclear bodies / PML bodies		chromatin remodeling	ubiquituous
EIF1AY	B	nf	144	60-144	Y-linked	cytosol	translation initiation factor activity	translation initiation	ubiquituous
SPTBN1	B	nf	2364	238-346	SPEC; Spectirn repeats	cytosol	structural constituent of cytoskeleton, spectrin beta 1	cytoskeleton organization	enriched in fat
TAB3	B	nf	712	359-470	ZnF_RBZ; TFIIA; CUE_TAB2_TAB3	cytosol	protein binding	positive regulation of NF-kappaB transcription factor activity	ubiquitous
PPFIA2	nf	B	783	278-339	SAM, SPEC repeats	cytosol	protein binding	neurotransmitter secretion	enriched in brain and testis
SPAG1	C	C	926	732-784	TPR, RPAP3_C	cytosol			enriched in testis and colon
PATL1	C	D	770	353-525	PAT1	cytosol, P-body	RNA binding, protein binding	deadenylation-dependent decapping of nuclear-transcribed mRNA	ubiquitous
PPIA	C	D	165	9-165	cyclophilin	nucleus, cytosol	peptidyl-prolyl cis-trans isomerase activity	protein peptidyl-prolyl isomerization	ubiquitous
PIK3CB	C	nf	1070	120-317	PI3Ka_I, PI3Kc_IA_beta	nucleus, nucleolus, cytosol	phosphatidylinositol 3-kinase activity	phosphatidylinositol 3-kinase signaling	enriched in thyroid
SYCP2	C	nf	1499	722-952		nucleus		synaptonemal complex assembly, meiotic nuclear division	enriched in testis
ZNF12	C	nf	697	5-534	KRAB; ZF_C2H2	nucleus	transcription factor activity, sequence-specific DNA binding	negative regulation of transcription, DNA-templated	ubiquitous
KPNA2	nf	C	529	6-242	SRP1, ARM	cytosol	protein transporter activity	NLS-bearing protein import into nucleus	enriched in testis
TCP11	nf	C	511	99-156		cytosol, acrosomal vesicle		spermatogenesis	testis-specific
CARMIL1 (LRRC16A)	D	D	1365	783-948	LRR, CARMIL_C	cytosol	protein complex binding	actin filament network organization	ubiquitous
CLCN2	D	D	881	769-833	transmembrane domain	membrane; plasma membrane	voltage-gated chloride channel	ion membrane transport	enriched in testis and clon
HSF1	D	D	529	1-213	Heat shock factor	nucleoplasm, PML body, centrosome	DNA binding, HSP90 binding, transcription factor activity	cellular response to heat, cellular response to unfolded protein	enriched in testis
ACBD3	D	nf	528	220-484	Ac-CoA binding	cytosol; Golgi apparatus		Golgi maintenance and structure	ubiquituous
ARID1A	D	nf	2285	1864-2033	SWI/SNF complex	nucleoplasm		chromatin remodeling	ubiquitous
C11orf82	D	nf	998	189-367	OB fold	cytosol			testis enriched
CDH24	D	nf	819	297-584	Signal peptide; cadherin 24	membrane; cell-cell junction	calcium ion binding	cell adhesion	enriched in endometrium
DAG1	D	nf	895	329-576	Signal peptide	membrane; basement membrane	dystroglycan binding	basment membrane organization	ubiquituous, enriched in placenta
DIAPH2	D	nf	1101	176-440	formin homology	cytosol; intracellular membrane bounded organelle	Rho GTPase binding	actin filament organization	ubiquituous
DPH2	D	nf	489	250-489		cytosol	2-(3-amino-3-carboxypropyl)histidine synthase activity	peptidyl-diphthamide biosynthetic process from peptidyl-histidine, translation	ubiquitous
EIF1AX	D	nf	144	40-123	X-linked	cytosol	translation initiation factor activity	translation initiation	ubiquituous
EIF4G1	D	nf	1606	1-271	MIF4G domain	cytosol	translation initiation factor activity	translation initiation	ubiquituous
FBL	D	nf	321	77-218	Fibrillarin	nucleolus, Cajal body	rRNA methylase activity	rRNA processing, rRNA methylation	Ubiquitous
FGFR1OP2	D	nf	253	186-253	DUF837	cytosol	wound-healing	tyrosine kinase activity	Ubiquitous
FOXM1	D	nf	801	316-508	Forkhead domain	nucleoplasm	transcriptional repressor activity, DNA binding	negative regulation of transcription, G2/M transition of mitotic cell cycle, DNA damage response	enriched in testis
KIF15	D	nf	1388	1-100	KISc, Smc, HMMR_C	cytosol, membrane	motor activity	microtubule-based movement, retrograde vesicle-mediated transport, Golgi to ER	enriched in testis
MRPL43	D	nf	159	16-153		mitochondria	structural constituent of ribosome	translation	ubiquitous
PITPNM1	D	nf	1244	881-982	LNS2	cytosol, P-body	phosphatidylinositol transporter activity	phospholipid transport	ubiquitous
PMM1	D	nf	262	40-262	PMM	cytosol	phosphomannomutase activity	mannose metabolic process	ubiquitous
PSMB1	D	nf	241	115-241	proteasome_beta_type_1	Nucleus	protein binding	proteasome-mediated ubiquitin-dependent protein catabolic process	ubiquitous
RAB21	D	nf	225	75-225	Ras family	cytosol, vesicle membrane	GTPase activity	regulation of exocytosis	ubiquitous
RFC2	D	nf	354	16-147	AAA domain	nucleoplasm	contributes_to DNA clamp loader activity	DNA damage response	ubiquitous
RSF1 (HBXAP)	D	nf	1441	611-1038	PHD finger, WHIM domain	nucleoplasm	histone binding, NOT ATPase activity	chromatin remodelling, nucleosome assembly	ubiquitous
SOCS5	D	nf	536	55-289	SH2, SOCS	cytosol	receptor tyrosine kinase binding	negative regulation of epidermal growth factor-activated receptor activity	ubiquitous
SYNM	D	nf	1499	722-952	filament; intermediate filament protein	cytosol; intermediate filament	structural constituent of cytoskeleton	intermediate filament cytoskeleton organization	enriched in prostate, urinary bladder and esophagus
USP1	D	nf	785	318-528	Peptidase_C19; Peptidase_C19O	nucleoplasm	thiol-dependent ubiquitin-specific protease activity	monoubiquitinated protein deubiquitination; DNA damage response	enriched in testis
ZCCHC7	D	nf	543	84-339		nucleus; nucleolus	RNA binding; protein binding	RNA degradation	ubiquitous
ZNF700	D	nf	742	71-242	KRAB; ZF_C2H3	nucleus	DNA binding	regulation of transcription, DNA-templated	ubiquitous
CEP120	nf	D	988	706-845	Bar domain	cytosol; microtubule, centrosome	protein binding	centrosome cycle; interkinetic nuclear migration	ubiquituous
CLHC1	nf	D	256	147-223		nucleolus; centrosome	protein binding		enriched in testis
CNOT1	nf	D	2371	307-407		cytosol	RNA binding	nuclear trasncribed mRNA poly(A) tail shortening	enriched in testis
CTAGE9 (LOC643854)	nf	D	777	130-405	TPR_MLP1_2, SYCE1	membrane; integral component of membrane
DMN	nf	D	1253	596-811	intermediate filament protein	cytosol; intermediate filament	intermediate filament binding	intermediate filament cytoskeletal organization	enriched in oesophagus, prostate, urinary bladder
FAM81B	nf	D	452	371-452	Smc domain, chromosome segregation ATPase	nucleus	protein binding		enriched in testis
GLG1	nf	D	1179	662-857	Cys-Rich FGFR	cytosol; Golgi apparatus	receptor binding	negative regulation of protein processing	ubiquitous
HNRNPU	nf	D	825	148-358	SAP, AAA, NK, domains	nucleoplasm	ATP binding, RNA binding	RNA processing, RNA stability, RNA splicing	ubiquitous
MICAL2	nf	D	955	531-642	LIM_Mical, CH, FAD_binding	nucleus	actin binding, NADPH:sulfur oxiforeductase activity	sulfur oxidation, actin filament depolymerization	enriched in testis
PAN2	nf	D	1202	451-520	WD40, UCH_1		3'-5' exoribonuclease activity	mRNA processing	ubiquitous
PCDHB15	nf	D	787	334-441	cadherin repeat	membrane; plasma membrane	calcium ion binding	cell adhesion, synapse assembly
PDCD6IP	nf	D	868	221-514	BRO1_Alix	cytosol	protein binding	ubiquitin-independent protein catabolic process via the multivesicular body sorting pathway	ubiquitous
PIBF1	nf	D	757	612-635	RecN, SMC_PROK_A, SMC_PROK_B	nucleus, centrosome	protein binding	immune system process	ubiquitous
PTPN22	nf	D	783	295-488	PTPc	Nucleus, cytoplasm	protein tyrosine phosphatase activity	protein dephosphorylation	enriched in bone marrow
RPN2	nf	D	615	224-358	Ribophorin_II	membrane	contributes_to dolichyl-diphosphooligosaccharide-protein glycotransferase activity	cellular protein modification process	ubiquitous
TRIP11	nf	D	1919	1582-1810	Smc; SMC_PROK_B	cytosol, Golgi apparatus, nucleus	protein binding	Golgi organization, transcription from RNA polymerase II promoter	ubiquitous
VIM	nf	D	466	88-360	vimentin; filament	cytosol; intermediate filament	structural constituent of cytoskeleton	intermediate filament organization	enriched in ovary and fat

## Sheet: CCDC103
Gene Name	class (TESTIS)	protein size (a.a)	Smallest interacting domain (a.a.)
ACRBP	D	543	145-335
ALKBH5	C	394	108-188
ATP7B	D	1354	646-799
CEP152	D	1710	1088-1537
CHGA	D	457	1-148
CNKSR3	D	555	1-229
CTAGE4	D	777	168-467
DNAH14	D	4515	1-114
DST	D	5675	4779-5067
FKBP6	D	322	16-268
GALNT1	D	559	15-65
GFPT1	D	681	77-460
GIT1	B	761	331-378
HERC2	D	4834	1127-1348
IFT88	D	833	562-744
ING3	D	418	20-298
ITGB3BP	C	216	120-216
KPNA2	D	529	224-529
MAGEB2	B	319	92-222
MAST2	D	1797	674-808
NUP188	D	1749	50-218
POGZ	D	1348	1224-1336
PSMD1	D	922	156-314
RPRD1A	D	276	168-276
SAMD4B	D	694	375-544
SPG11	D	2330	2036-2330
ZSWIM8	D	1842	916-1031
