# Supplementary material for: The RPAP3-Cterminal domain identifies R2TP-like quaternary chaperones
Source: Nat Commun. 2018 May 29;9:2093. doi: 10.1038/s41467-018-04431-1 (PMC5974087; doi:10.1038/s41467-018-04431-1)
Supplement: Supplementary file 5 — Supplementary Data 3 [file 41467_2018_4431_MOESM5_ESM.xlsx]

## Sheet: LUMIER ASSAYS
	Bar plots of LUMIER assays
	IP efficiency: RL (IP/Input) / FFL (IP/Inpu)t
	Figure 3C
	FLAG IP	CONT IP	FLAG IP	CONT IP	FLAG IP	CONT IP	FLAG IP	CONT IP	FLAG IP	CONT IP	FLAG IP	CONT IP
	9.52814	0.00649636	0.0310495	0.00703401	0.0456203	0.00982105	1.77427	0.00479199	0.0188248	0.0084001	0.0234672	0.00563351
	9.49909	0.00515665	0.041312	0.0060044	0.0188172	0.00739372	1.91893	0.00381309	0.03675	0.0116482	0.0425479	0.00451974
							2.28525	0.0101108	0.0436199	0.0195537	0.0401939	0.00864566
							2.19458	0.00893352	0.0411036	0.0101778	0.0369395	0.00662897
	FFL-RPAP3-Cter		FFL-Cter-Mut1		FFL-Cter-Mut2		FFL-RPAP3-Cter		FFL-Cter-Mut1		FFL-Cter-Mut2
	RL-RUVBL1		RL-RUVBL1		RL-RUVBL1		RL-RUVBL2		RL-RUVBL2		RL-RUVBL2
	Figure 4C
	FLAG IP	CONT IP	FLAG IP	CONT IP	FLAG IP	CONT IP	FLAG IP	CONT IP	FLAG IP	CONT IP	FLAG IP	CONT IP	FLAG IP	CONT IP
	1.87965	0.0059828	1.22528	0.0041785	0.102723	0.00743855	0.0174803	0.00498111	0.0241158	0.00297473	0.0398392	0.00466638	0.0213199	0.00683539
	1.72979	0.0053753	1.16055	0.00507639	0.0872041	0.00527524	0.0182937	0.00553739	0.0226393	0.0052451	0.0394847	0.0057853	0.020461	0.00480896
	FFL-RPAP3-iso1		FFL-RPAP3-iso2		FFL-Spag1		FFL-Spag1-Cter		FFL-DYX1C1-iso-c		FFL-CCDC103		FFL-CCDC103-Cter
	RL-RUVBL1		RL-RUVBL1		RL-RUVBL1		RL-RUVBL1		RL-RUVBL1		RL-RUVBL1		RL-RUVBL1
	FLAG IP	CONT IP	FLAG IP	CONT IP	FLAG IP	CONT IP	FLAG IP	CONT IP	FLAG IP	CONT IP	FLAG IP	CONT IP	FLAG IP	CONT IP
	0.721925	0.0096025	0.551661	0.00876177	0.101282	0.00821022	0.0173839	0.0130135	0.0210612	0.00557377	0.0278734	0.00441433	0.021516	0.0117671
	0.603057	0.0116914	0.602169	0.005471	0.0880492	0.0105297	0.0199464	0.00789341	0.0263263	0.00619709	0.0261251	0.00529332	0.0167152	0.00759164
	FFL-RPAP3-iso1		FFL-RPAP3-iso2		FFL-Spag1		FFL-Spag1-Cter		FFL-DYX1C1-iso-c		FFL-CCDC103		FFL-CCDC103-Cter
	RL-RUVBL2		RL-RUVBL2		RL-RUVBL2		RL-RUVBL2		RL-RUVBL2		RL-RUVBL2		RL-RUVBL2
	Figure 5A
	FLAG	CONT	FLAG	CONT	FLAG	CONT	FLAG	CONT
	0.134987	0.00935432	0.287828	0.00738774	0.108239	0.00995715	0.278238	0.00739045
	0.132109	0.0054205	0.346526	0.0075321	0.0966698	0.0103938	0.295685	0.00652286
	FFL-Spag1		FFL-Spag1		FFL-Spag1		FFL-Spag1
	RL-RUVBL1+SmD1		RL-RUVBL1+Pih1D2		RL-RUVBL2+SmD1		RL-RUVBL2+Pih1D2
	Figure 6B
	FLAG	CONT	FLAG	CONT	FLAG	CONT	FLAG	CONT	FLAG	CONT	FLAG	CONT	FLAG	CONT	FLAG	CONT	FLAG	CONT	FLAG	CONT	FLAG	CONT	FLAG	CONT	FLAG	CONT	FLAG	CONT	FLAG	CONT	FLAG	CONT
	3.07964	0.0564317	2.74492	0.0417202	0.467463	0.00529902	0.353779	0.00863967	0.423703	0.00782708	0.27354	0.0133114	0.405434	0.0416898	0.298105	0.0111187	0.267555	0.00134902	0.202778	-0.00548935	0.211848	0.023751	0.142055	0.00645971	0.0910726	0.00170592	0.091933	0.00645398	0.0510507	0.00751909	0.0421967	0.00656079
	2.71544	0.0174018	1.69193	0.0545323	1.14703	0.0071164	0.336505	-0.0120577	0.331139	0.00504351	0.381082	0.00923724	0.30615	0.0362614	0.311585	0.00791548	0.281168	0.00574587	0.230362	0	0.264695	0.0254264	0.142226	0.00625821	0.133085	0.00848786	0.0967081	0.00671682	0.0673024	0.00822399	0.0371163	0.00480842
	2.97994	0.00553706	1.61225	0.019837	1.08769	0.00753828	0.922965	0.00567172	0.377557	0.00604198	0.313102	0.00496555	0.207842	0.0178766	0.23867	0.00862875	0.256262	0.00797375	0.299505	0.0163754	0.165211	0.0273819	0.156774	0.00941749	0.132209	0.0084499	0.0933513	0.0119756	0.0578175	0.00845708	0.0413071	0.0109621
	2.85469	0.0057803	2.40282	0.0215494	0.472344	0.0097232	0.852244	0.00628839	0.672034	0.00863717	0.36561	0.00723534	0.190385	0.0220154	0.226969	0.00705571	0.227611	0.0100838	0.269782	0.0137772	0.174132	0.018009	0.177107	0.00937847	0.10917	0.0085795	0.0773067	0.00466763	0.0495978	0.00668206	0.032313	0.00530989
					0.453923	0.0142537			0.675749	0.00873966	0.369984	0.010166					0.2456	0.00706977	0.182589	0.0100389					0.114214	0.00992463
	FFL-PPFIA2		FFL-ZBTB1		FFL-SENP1		FFL-CLCN2		FFL-CDCA8		FFL-IPGP3BP		FFL-ATRX		FFL-HSF1		FFL-GOLGA6L2		FFL-TCP11		FFL-PPIA		FFL-PATL1		FFL-EIFA4Y		FFL-PIK3CB		FFL-EIF4A1		FFL-KPNA2
	RL-PIH1D2		RL-PIH1D2		RL-PIH1D2		RL-PIH1D2		RL-PIH1D2		RL-PIH1D2		RL-PIH1D2		RL-PIH1D2		RL-PIH1D2		RL-PIH1D2		RL-PIH1D2		RL-PIH1D2		RL-PIH1D2		RL-PIH1D2		RL-PIH1D2		RL-PIH1D2
	Figure 7B
	FLAG	CONT	FLAG	CONT	FLAG	CONT	FLAG	CONT	FLAG	CONT	FLAG	CONT	FLAG	CONT	FLAG	CONT
	0.061148	0.00475545	1.1467	0.0347714	0.322061	0.00860111	0.31102	0.102375	0.0508707	0.011014	0.234375	0.0360683	0.0923913	0.0187596	0.253924	0.0433787
	0.0920291	0.0099914	1.03144	0.0455133	0.9014	0.0557962	0.28515	0.112056	0.0715961	0.0116698	0.472821	0.0395978	0.233167	0.0288879	0.245935	0.0513205
	0.0941959	0.0124838	1.1317	0.052554	0.98794	0.0494523	0.33689	0.0926947	0.0674373	0.0143642	0.205263	0.0306024	0.260843	0.0293033	0.261913	0.0354369
	0.0898624	0.00749901	0.931181	0.0384726	0.81486	0.0621402			0.0757548	0.00897541	0.44038	0.0485933	0.205492	0.0284724
	FFL-Spag1		FFL-Spag1		FFL-Spag1		FFL-Spag1		FFL-PIH1D2		FFL-PIH1D2		FFL-PIH1D2		FFL-PIH1D2
	RL-CASK		RL-PPIBP2		RL-RIMS1		RL-PPFIA1		RL-CASK		RL-PPIBP2		RL-RIMS1		RL-PPFIA1
	Figure 7C
	FLAG	CONT	FLAG	CONT	FLAG	CONT	FLAG	CONT	FLAG	CONT	FLAG	CONT	FLAG	CONT	FLAG	CONT	FLAG	CONT	FLAG	CONT
	1.62825	0.0360233	4.01613	0.0126327	5.99194	0.237062	8.54968	0.0162354	1.28894	0.0908805	4.98646	0.0149727	0.108259	0.0433698	0.176613	0.00928282	0.503486	0.0259065	2.12908	0.344223
	2.76275	0.0889221	4.56422	0.00650855	5.86051	0.162506	8.77532	0.0156092	1.32582	0.0964396	5.72419	0.015794	0.104645	0.0494892	0.373711	0.0110946	0.532134	0.028454	1.58601	0.342799
	2.9837	0.0376165	8.21297	0.0237649	12.1201	0.0411915	15.7182	0.0231675	2.81744	0.0607643	9.10045	0.0225185	0.0737954	0.0184867	0.399806	0.0162992			2.3838	0.0343671
	2.96139	0.0276798	7.60909	0.0171891	12.2693	0.0661004	13.0835	0.0225993	2.81134	0.0534222	7.88046	0.020334	0.0777478	0.0160968	0.381881	0.0172707			2.01528	0.0470096
	FFL-PPFIA2		FFL-PPFIA2		FFL-PPFIA2		FFL-PPFIA2		FFL-PPFIA2		FFL-PPFIA2		FFL-PPFIA2		FFL-PPFIA2		FFL-PPFIA2		FFL-PPFIA2
	RL-CASK		RL-CASK		RL-PPFIA1		RL-PPFIA1		RL-PPFIBP2		RL-PPFIBP2		RL-PTPRS		RL-PTPRS		RL-RIMS		RL-RIMS
	HeLa		HeLa-PIH1D2		HeLa		HeLa-PIH1D2		HeLa		HeLa-PIH1D2		HeLa		HeLa-PIH1D2		HeLa		HeLa-PIH1D2
	Figure S2D
	FLAG	CONT	FLAG	CONT	FLAG	CONT	FLAG	CONT	FLAG	CONT	FLAG	CONT	FLAG	CONT	FLAG	CONT
	11.7131	0.00911551	7.24103	0.00718503	14.1326	0.00657161	0.285677	0.0379105	3.14971	0.00657365	2.28793	0.00497453	1.84117	0.00600693	0.300962	0.0878273
	11.3257	0.00758577	8.59973	0.00561022	15.3224	0.00842597	0.343449	0.0297288	3.15053	0.00808287	2.53306	0.00335978	1.70806	0.00558471	0.34901	0.0766457
							0.393007	0.0252076	3.15035	0.0139383	1.45334	0.0141888	2.41118	0.0195598	0.775632	0.118639
							0.499672	0.0208979	3.14939	0.0128203	1.36428	0.0123454	2.53419	0.0100893	0.938192	0.110171
	FFL-RPAP3-Cter		FFL-RPAP3-Cter		FFL-RPAP3-Cter		FFL-RPAP3-Cter		FFL-RPAP3-Cter		FFL-RPAP3-Cter		FFL-RPAP3-Cter		FFL-RPAP3-Cter
	RL-RUVBL1-WT		RL-RUVBL1-K76M		RL-RUVBL1-R357E		RL-RUVBL1-E303Q		RL-RUVBL2-WT		RL-RUVBL2-K76M		RL-RUVBL2-R357E		RL-RUVBL2-E303Q
	Figure S4A
FLAG IP		0.172485605	0.120564777	0.007086309	0.006397569	0.003386742	0.002396264	0.012297983	0.014558813	0.052611728	0.044264272	0.002291828	0.002663218	0.00231059	0.001138864	0.010100954	0.009728122	0.039076093	0.043785539	0.002696366	0.002563488	0.00270576	0.001414144	0.012994785	0.011275042	0.032858782	0.041044717	0.00252792	0.003905177	0.001801328	0.0010607	0.006177276	0.006674215	0.035406045	0.056805701	0.003051111	0.003164667	0.001189932	0.001102618	0.008721078	0.009220786	0.049285441	0.055576251	0.00434138	0.003877606	0.002443328	0.001868692	0.016576933	0.013398735
CONT IP		0.089582754	0.084168689	0.004354786	0.002695	0.001074713	0.000750361	0.006576034	0.006508096	0.032063093	0.030750648	0.001219544	0.00111812	0.001127047	0.000572947	0.006799504	0.004003739	0.023826296	0.024617684	0.001974528	0.001144195	0.001060959	0.000422959	0.006584745	0.004486935	0.013701514	0.020726218	0.001719182	0.001561323	0.000520013	0.000356123	0.00366684	0.004252024	0.019388523	0.034173031	0.001850272	0.0024235	0.000845373	0.000289995	0.004421955	0.0059315	0.015077076	0.018122818	0.001748956	0.001004364	0.00091672	0.00063561	0.008526779	0.004619028
Fold enrichment		1.925433153	1.432418376	1.627246135	2.373865699	3.151299032	3.193482688	1.870121561	2.237031125	1.640881232	1.439458164	1.879249707	2.381872214	2.050126217	1.987730061	1.485542826	2.429758936	1.640040573	1.778621355	1.365575019	2.24042879	2.550295858	3.343456255	1.973468099	2.512860483	2.398186198	1.980328377	1.470420527	2.501197127	3.464006938	2.97846568	1.684632192	1.56965595	1.82613423	1.662296219	1.649006623	1.305825243	1.407582938	3.802197802	1.972222222	1.554545455	3.268899204	3.066644993	2.482269504	3.860759494	2.665294118	2.94	1.944102564	2.900769231
FFL		FFL-Flag DYX1C1a	FFL-Flag DYX1C1a	FFL-Flag DYX1C1a	FFL-Flag DYX1C1a	FFL-Flag DYX1C1a	FFL-Flag DYX1C1a	FFL-Flag DYX1C1a	FFL-Flag DYX1C1a	FFL-Flag DYX1C1b	FFL-Flag DYX1C1b	FFL-Flag DYX1C1b	FFL-Flag DYX1C1b	FFL-Flag DYX1C1b	FFL-Flag DYX1C1b	FFL-Flag DYX1C1b	FFL-Flag DYX1C1b	FFL-Flag DYX1C1c	FFL-Flag DYX1C1c	FFL-Flag DYX1C1c	FFL-Flag DYX1C1c	FFL-Flag DYX1C1c	FFL-Flag DYX1C1c	FFL-Flag DYX1C1c	FFL-Flag DYX1C1c	FFL-Flag RPAP3 isoforme 1	FFL-Flag RPAP3 isoforme 1	FFL-Flag RPAP3 isoforme 1	FFL-Flag RPAP3 isoforme 1	FFL-Flag RPAP3 isoforme 1	FFL-Flag RPAP3 isoforme 1	FFL-Flag RPAP3 isoforme 1	FFL-Flag RPAP3 isoforme 1	FFL-Flag RPAP3 isoforme 2	FFL-Flag RPAP3 isoforme 2	FFL-Flag RPAP3 isoforme 2	FFL-Flag RPAP3 isoforme 2	FFL-Flag RPAP3 isoforme 2	FFL-Flag RPAP3 isoforme 2	FFL-Flag RPAP3 isoforme 2	FFL-Flag RPAP3 isoforme 2	FFL-Flag SPAG1	FFL-Flag SPAG1	FFL-Flag SPAG1	FFL-Flag SPAG1	FFL-Flag SPAG1	FFL-Flag SPAG1	FFL-Flag SPAG1	FFL-Flag SPAG1
RL		PHAX	PHAX	Alix	Alix	RL	RL	CSRP2	CSRP2	PHAX	PHAX	Alix	Alix	RL	RL	CSRP2	CSRP2	PHAX	PHAX	Alix	Alix	RL	RL	CSRP2	CSRP2	PHAX	PHAX	Alix	Alix	RL	RL	CSRP2	CSRP2	PHAX	PHAX	Alix	Alix	RL	RL	CSRP2	CSRP2	PHAX	PHAX	Alix	Alix	RL	RL	CSRP2	CSRP2
	Figure S4B
	FLAG	CONT	FLAG	CONT	FLAG	CONT	FLAG	CONT	FLAG	CONT	FLAG	CONT	FLAG	CONT
	5.82093	0.030516	1.18076	0.00879686	5.36371	0.37945	0.191132	0.0436646	50.6947	0.0422248	0.630196	0.0316789	12.8115	0.0227369
	7.33493	0.0199804	0.979807	0.0047227	4.63022	0.303282	0.200129	0.0393439	31.4611	0.0342729	1.48114	0.0459648	10.9682	0.0228612
	7.11856	0.0321236	0.339275	0.00928875	4.76826	0.0138531	0.102723	0.00743855	22.1515	0.0263354	0.557034	0.0311026	3.60904	0.00435025
	6.4899	0.0416209	0.311344	0.00540836	4.4941	0.0087224	0.0872041	0.00527524	20.6983	0.0274819	0.522006	0.0318986	3.40472	0.00463374
	FFL-Spag1		FFL-Spag1		FFL-Spag1		FFL-Spag1		FFL-Spag1		FFL-Spag1		FFL-Spag1
	RL-HSP70		RL-HSP90		RL-Stip1		RL-PIH1D1		RL-PIH1D2		RL-PIH1D3		RL-DNAAF2
	Figure S4D
	FLAG	CONT	FLAG	CONT	FLAG	CONT	FLAG	CONT	FLAG	CONT
	1.87965	0.0059828	0.0591662	0.00252257	0.124751	0.00256105	0.073992	0.00723774	0.0867488	0.00334849
	1.72979	0.0053753	0.122334	0.00876712	0.118849	0.00590978	0.0879496	0.00515621	0.209683	0.00697454
			0.0968037	0.106273	0.118754	0.00788957	0.09018	0.00621931	0.15843	0.0088342
			0.122334	0.00876712	0.118943	0.00393	0.0857193	0.00409312	0.260937	0.00511488
	FFL-RPAP3-iso1		FFL-PIH1D1		FFL-PIH1D2		FFL-PIH1D3		FFL-DNAAF2
	RL-RUVBL1		RL-RUVBL1		RL-RUVBL1		RL-RUVBL1		RL-RUVBL1
	FLAG	CONT	FLAG	CONT	FLAG	CONT	FLAG	CONT	FLAG	CONT
	0.721925	0.0096025	0.146804	0.00438781	0.0698399	0.00249347	0.0602653	0.00618106	0.110256	0.00423906
	0.603057	0.0116914	0.226206	0.00668687	0.114141	0.00873135	0.120543	0.0142606	0.165865	0.0140484
			0.21319	0.0064254	0.10897	0.00919878	0.0941384	0.011364	0.17071	0.0139258
			0.239221	0.00694833	0.119312	0.00826391	0.146947	0.0171572	0.161021	0.014171
	FFL-RPAP3-iso1		FFL-PIH1D1		FFL-PIH1D2		FFL-PIH1D3		FFL-DNAAF2
	RL-RUVBL2		RL-RUVBL2		RL-RUVBL2		RL-RUVBL2		RL-RUVBL2
[truncated: 22 more columns]

## Sheet: Figure_7A
Normalized luciferase activities: (FFL-fusion/RL) of HeLa-PIH1D2 / (FFL-fusion/RL) of HeLa
37°C	FFL	ALIX	EFTUD2	PRPF31	NOP58	ATRX	CLCN2	EIFAY	HSF1	ITGB3BP	KPNA2	TCP11	EIF4A1	ZBTB1	GOLGAGL2	PIK3CB	CDCA8(2)	CDCA8(3)	PPF1A2	PPIA	PATL1	SENP2
	1.82602	1.68673	0.626213	0.225456	0.635586	0.8691	0.443184	1.39352	0.992107	0.433317	0.650058	2.1901	0.559447	1.95988	0.525407	1.43874	0.780793	0.745437	3.76714	1.05986	3.74396	0.278079
	1.18978	1.35496	1.08919	0.454222	0.913185	0.806667	0.714222	0.884296	0.926074	0.305481	1.13541	3.26844	0.64563	2.23304	0.436296	2.80193	0.466667	1.14711	2.73437	1.24385	1.24074	0.444296
	0.928082	1.43603	0.761918	0.826027	1.04959	1.53438	0.826027	2.32041	1.01726	0.598082	1.19685	1.79644	0.181644	1.35466	0.637123	3.59479	0.973836	0.642603	1.87068	0.836027	2.53014	0.575205
	1.32576	1.23106	0.681818	0.852273	0.909091	1.02273	0.757576	0.871212	1.17424	0.577652	0.662879	0.94697	0.956439	1.42045	0.568182	3.05445	0.729167	0.672348	5.23674	1.1553	1.21212	0.823864
	1.16866	1.06242	0.903054	0.590969	1.2749	0.909695	0.484728	1.12882	0.754316	0.664011	0.743692	2.58964	0.776892	1.69987	0.657371	3.52941	0.65073	0.843293	5.85657	1.3745	1.87915	1.04914
	1.34118	1.62353	0.564706		0.470588	1.17647	0.470588	0.729412	0.741176	0.847059	0.411765	1.07059	0.423529	1.41176	0.705882		0.517647	0.505882	2.58824	1.45882	2.07059	0.588235
37°C	1.64525	1.49396	0.635758	0.228607	0.429286	1.76806	0.579901	1.06708	2.12861	0.596301	0.506782	2.45586	1.71356	1.64155	1.00099	4.518	0.475586	0.544143	4.79544	1.31541	1.12713	0.352774
	1.65452	1.37964	0.694762	0.845476	0.825909	1.84452	0.799286	1.19726	1.54726	1.04202	0.79131	4.19881	1.65988	4.25167	0.737262	7.0606	1.00357	0.698095	10.1106	2.30893	2.30119	0.500357
	1.04236	1.16173	1.33118	0.692		2.00936	1.52264	1.24909	1.07	0.945273	0.906273	4.82355	1.111	1.19273	0.734091	2.82982	0.919909	0.888091	5.62009	1.553	2.08391	0.419727

## Sheet: Figure S6B
	Normalized mRNA expression levels in HeLa cells
		41.475	35.1	9.05	0.95
		45.7	36.5	9.075	0.95
		35.95	30.425	7.3	0.925
		RUVBL1	RUVBL2	SPAG1	PIH1D2
