# Supplementary material for: The RPAP3-Cterminal domain identifies R2TP-like quaternary chaperones
Source: Nat Commun. 2018 May 29;9:2093. doi: 10.1038/s41467-018-04431-1 (PMC5974087; doi:10.1038/s41467-018-04431-1)
Supplement: Supplementary file 6 — Supplementary Data 4 [file 41467_2018_4431_MOESM6_ESM.xlsx]

## Sheet: 367 accessions
Accession	Ortholog	Length	Organism	Taxonomy
XP_012756712	PIH1D1	476	Acytostelium subglobosum LB1	Eukaryota; Amoebozoa; Mycetozoa; Dictyosteliida; Acytostelium
XP_012757937	RPAP3	395	Acytostelium subglobosum LB1	Eukaryota; Amoebozoa; Mycetozoa; Dictyosteliida; Acytostelium
XP_012748931	RUVBL1	533	Acytostelium subglobosum LB1	Eukaryota; Amoebozoa; Mycetozoa; Dictyosteliida; Acytostelium
XP_012752210	RUVBL2	458	Acytostelium subglobosum LB1	Eukaryota; Amoebozoa; Mycetozoa; Dictyosteliida; Acytostelium
EAT45508	Ccdc103	77	Aedes aegypti	Eukaryota; Metazoa; Ecdysozoa; Arthropoda; Hexapoda; Insecta; Pterygota; Neoptera; Holometabola; Diptera; Nematocera; Culicoidea; Culicidae; Culicinae; Aedini; Aedes; Stegomyia
XP_001660131	DYX1C1/DNAAF4	383	Aedes aegypti	Eukaryota; Metazoa; Ecdysozoa; Arthropoda; Hexapoda; Insecta; Pterygota; Neoptera; Holometabola; Diptera; Nematocera; Culicoidea; Culicidae; Culicinae; Aedini; Aedes; Stegomyia
XP_001658637	Kintoun/DNAAF2	898	Aedes aegypti	Eukaryota; Metazoa; Ecdysozoa; Arthropoda; Hexapoda; Insecta; Pterygota; Neoptera; Holometabola; Diptera; Nematocera; Culicoidea; Culicidae; Culicinae; Aedini; Aedes; Stegomyia
XP_001649737	PIH1D1	356	Aedes aegypti	Eukaryota; Metazoa; Ecdysozoa; Arthropoda; Hexapoda; Insecta; Pterygota; Neoptera; Holometabola; Diptera; Nematocera; Culicoidea; Culicidae; Culicinae; Aedini; Aedes; Stegomyia
EAT36021	PIH1D2	578	Aedes aegypti	Eukaryota; Metazoa; Ecdysozoa; Arthropoda; Hexapoda; Insecta; Pterygota; Neoptera; Holometabola; Diptera; Nematocera; Culicoidea; Culicidae; Culicinae; Aedini; Aedes; Stegomyia
XP_001664316	PIH1D3	208	Aedes aegypti	Eukaryota; Metazoa; Ecdysozoa; Arthropoda; Hexapoda; Insecta; Pterygota; Neoptera; Holometabola; Diptera; Nematocera; Culicoidea; Culicidae; Culicinae; Aedini; Aedes; Stegomyia
EAT32807	RPAP3	518	Aedes aegypti	Eukaryota; Metazoa; Ecdysozoa; Arthropoda; Hexapoda; Insecta; Pterygota; Neoptera; Holometabola; Diptera; Nematocera; Culicoidea; Culicidae; Culicinae; Aedini; Aedes; Stegomyia
XP_001649604	RUVBL1	456	Aedes aegypti	Eukaryota; Metazoa; Ecdysozoa; Arthropoda; Hexapoda; Insecta; Pterygota; Neoptera; Holometabola; Diptera; Nematocera; Culicoidea; Culicidae; Culicinae; Aedini; Aedes; Stegomyia
XP_001654452	RUVBL2	465	Aedes aegypti	Eukaryota; Metazoa; Ecdysozoa; Arthropoda; Hexapoda; Insecta; Pterygota; Neoptera; Holometabola; Diptera; Nematocera; Culicoidea; Culicidae; Culicinae; Aedini; Aedes; Stegomyia
XP_001655851	SPAG1	399	Aedes aegypti	Eukaryota; Metazoa; Ecdysozoa; Arthropoda; Hexapoda; Insecta; Pterygota; Neoptera; Holometabola; Diptera; Nematocera; Culicoidea; Culicidae; Culicinae; Aedini; Aedes; Stegomyia
XP_019531211	Ccdc103	96	Aedes albopictus	Eukaryota; Metazoa; Ecdysozoa; Arthropoda; Hexapoda; Insecta; Pterygota; Neoptera; Holometabola; Diptera; Nematocera; Culicoidea; Culicidae; Culicinae; Aedini; Aedes; Stegomyia
XP_019555689	DYX1C1/DNAAF4	383	Aedes albopictus	Eukaryota; Metazoa; Ecdysozoa; Arthropoda; Hexapoda; Insecta; Pterygota; Neoptera; Holometabola; Diptera; Nematocera; Culicoidea; Culicidae; Culicinae; Aedini; Aedes; Stegomyia
XP_019537040	Kintoun/DNAAF2	900	Aedes albopictus	Eukaryota; Metazoa; Ecdysozoa; Arthropoda; Hexapoda; Insecta; Pterygota; Neoptera; Holometabola; Diptera; Nematocera; Culicoidea; Culicidae; Culicinae; Aedini; Aedes; Stegomyia
XP_019528334	PIH1D1	357	Aedes albopictus	Eukaryota; Metazoa; Ecdysozoa; Arthropoda; Hexapoda; Insecta; Pterygota; Neoptera; Holometabola; Diptera; Nematocera; Culicoidea; Culicidae; Culicinae; Aedini; Aedes; Stegomyia
XP_019933195	PIH1D2	634	Aedes albopictus	Eukaryota; Metazoa; Ecdysozoa; Arthropoda; Hexapoda; Insecta; Pterygota; Neoptera; Holometabola; Diptera; Nematocera; Culicoidea; Culicidae; Culicinae; Aedini; Aedes; Stegomyia
KXJ80700	PIH1D3	208	Aedes albopictus	Eukaryota; Metazoa; Ecdysozoa; Arthropoda; Hexapoda; Insecta; Pterygota; Neoptera; Holometabola; Diptera; Nematocera; Culicoidea; Culicidae; Culicinae; Aedini; Aedes; Stegomyia
XP_019546107	RPAP3	700	Aedes albopictus	Eukaryota; Metazoa; Ecdysozoa; Arthropoda; Hexapoda; Insecta; Pterygota; Neoptera; Holometabola; Diptera; Nematocera; Culicoidea; Culicidae; Culicinae; Aedini; Aedes; Stegomyia
KXJ69542	RUVBL1	456	Aedes albopictus	Eukaryota; Metazoa; Ecdysozoa; Arthropoda; Hexapoda; Insecta; Pterygota; Neoptera; Holometabola; Diptera; Nematocera; Culicoidea; Culicidae; Culicinae; Aedini; Aedes; Stegomyia
KXJ73150	RUVBL2	466	Aedes albopictus	Eukaryota; Metazoa; Ecdysozoa; Arthropoda; Hexapoda; Insecta; Pterygota; Neoptera; Holometabola; Diptera; Nematocera; Culicoidea; Culicidae; Culicinae; Aedini; Aedes; Stegomyia
XP_019542500	SPAG1	403	Aedes albopictus	Eukaryota; Metazoa; Ecdysozoa; Arthropoda; Hexapoda; Insecta; Pterygota; Neoptera; Holometabola; Diptera; Nematocera; Culicoidea; Culicidae; Culicinae; Aedini; Aedes; Stegomyia
CCA14216	Ccdc103	256	Albugo laibachii Nc14	Eukaryota; Stramenopiles; Oomycetes; Albuginales; Albuginaceae; Albugo
CCA15445	DYX1C1/DNAAF4	547	Albugo laibachii Nc14	Eukaryota; Stramenopiles; Oomycetes; Albuginales; Albuginaceae; Albugo
CCA21723	Kintoun/DNAAF2	618	Albugo laibachii Nc14	Eukaryota; Stramenopiles; Oomycetes; Albuginales; Albuginaceae; Albugo
CCA17503	PIH1D1	584	Albugo laibachii Nc14	Eukaryota; Stramenopiles; Oomycetes; Albuginales; Albuginaceae; Albugo
CCA25287	PIH1D3	1260	Albugo laibachii Nc14	Eukaryota; Stramenopiles; Oomycetes; Albuginales; Albuginaceae; Albugo
CCA19896	RPAP3	414	Albugo laibachii Nc14	Eukaryota; Stramenopiles; Oomycetes; Albuginales; Albuginaceae; Albugo
CCA25243	RUVBL1	454	Albugo laibachii Nc14	Eukaryota; Stramenopiles; Oomycetes; Albuginales; Albuginaceae; Albugo
CCA25957	RUVBL2	633	Albugo laibachii Nc14	Eukaryota; Stramenopiles; Oomycetes; Albuginales; Albuginaceae; Albugo
XP_011405469	Ccdc103	191	Amphimedon queenslandica	Eukaryota; Metazoa; Porifera; Demospongiae; Haplosclerida; Niphatidae; Amphimedon
XP_003385219	DYX1C1/DNAAF4	386	Amphimedon queenslandica	Eukaryota; Metazoa; Porifera; Demospongiae; Heteroscleromorpha; Haplosclerida; Niphatidae; Amphimedon
XP_011410286	Kintoun/DNAAF2	638	Amphimedon queenslandica	Eukaryota; Metazoa; Porifera; Demospongiae; Haplosclerida; Niphatidae; Amphimedon
XP_003389462	PIH1D1	307	Amphimedon queenslandica	Eukaryota; Metazoa; Porifera; Demospongiae; Haplosclerida; Niphatidae; Amphimedon
XP_011406272	PIH1D2	323	Amphimedon queenslandica	Eukaryota; Metazoa; Porifera; Demospongiae; Haplosclerida; Niphatidae; Amphimedon
XP_003385842	PIH1D3	190	Amphimedon queenslandica	Eukaryota; Metazoa; Porifera; Demospongiae; Heteroscleromorpha; Haplosclerida; Niphatidae; Amphimedon
XP_011403927	RPAP3	252	Amphimedon queenslandica	Eukaryota; Metazoa; Porifera; Demospongiae; Haplosclerida; Niphatidae; Amphimedon
XP_011405085	RUVBL1	470	Amphimedon queenslandica	Eukaryota; Metazoa; Porifera; Demospongiae; Heteroscleromorpha; Haplosclerida; Niphatidae; Amphimedon
XP_011407730	RUVBL2	472	Amphimedon queenslandica	Eukaryota; Metazoa; Porifera; Demospongiae; Heteroscleromorpha; Haplosclerida; Niphatidae; Amphimedon
XP_011402495	SPAG1	546	Amphimedon queenslandica	Eukaryota; Metazoa; Porifera; Demospongiae; Haplosclerida; Niphatidae; Amphimedon
EYC39283	PIH1D1	273	Ancylostoma ceylanicum	Eukaryota; Metazoa; Ecdysozoa; Nematoda; Chromadorea; Rhabditida; Strongylida; Ancylostomatoidea; Ancylostomatidae; Ancylostomatinae; Ancylostoma
EPB73920	RPAP3	288	Ancylostoma ceylanicum	Eukaryota; Metazoa; Ecdysozoa; Nematoda; Chromadorea; Rhabditida; Strongylida; Ancylostomatoidea; Ancylostomatidae; Ancylostomatinae; Ancylostoma
EPB73492	RUVBL1	437	Ancylostoma ceylanicum	Eukaryota; Metazoa; Ecdysozoa; Nematoda; Chromadorea; Rhabditida; Strongylida; Ancylostomatoidea; Ancylostomatidae; Ancylostomatinae; Ancylostoma
EPB72249	RUVBL2	440	Ancylostoma ceylanicum	Eukaryota; Metazoa; Ecdysozoa; Nematoda; Chromadorea; Rhabditida; Strongylida; Ancylostomatoidea; Ancylostomatidae; Ancylostomatinae; Ancylostoma
EPY24649	DYX1C1/DNAAF4	652	Angomonas deanei	Eukaryota; Euglenozoa; Kinetoplastida; Trypanosomatidae; Strigomonadinae; Angomonas
EPY18636	Kintoun/DNAAF2	108	Angomonas deanei	Eukaryota; Euglenozoa; Kinetoplastida; Trypanosomatidae; Strigomonadinae; Angomonas
EPY36782	PIH1D1	362	Angomonas deanei	Eukaryota; Euglenozoa; Kinetoplastida; Trypanosomatidae; Strigomonadinae; Angomonas
EPY43786	PIH1D3	234	Angomonas deanei	Eukaryota; Euglenozoa; Kinetoplastida; Trypanosomatidae; Strigomonadinae; Angomonas
EPY18960	RPAP3	513	Angomonas deanei	Eukaryota; Euglenozoa; Kinetoplastida; Trypanosomatidae; Strigomonadinae; Angomonas
EPY42890	RUVBL1	437	Angomonas deanei	Eukaryota; Euglenozoa; Kinetoplastida; Trypanosomatidae; Strigomonadinae; Angomonas
EPY26465	RUVBL2	429	Angomonas deanei	Eukaryota; Euglenozoa; Kinetoplastida; Trypanosomatidae; Strigomonadinae; Angomonas
XP_001237172	Ccdc103	85	Anopheles gambiae str. PEST	Eukaryota; Metazoa; Ecdysozoa; Arthropoda; Hexapoda; Insecta; Pterygota; Neoptera; Holometabola; Diptera; Nematocera; Culicoidea; Culicidae; Anophelinae; Anopheles
XP_001238468	DYX1C1/DNAAF4	420	Anopheles gambiae str. PEST	Eukaryota; Metazoa; Ecdysozoa; Arthropoda; Hexapoda; Insecta; Pterygota; Neoptera; Holometabola; Diptera; Nematocera; Culicoidea; Culicidae; Anophelinae; Anopheles
XP_314165	Kintoun/DNAAF2	862	Anopheles gambiae str. PEST	Eukaryota; Metazoa; Ecdysozoa; Arthropoda; Hexapoda; Insecta; Pterygota; Neoptera; Holometabola; Diptera; Nematocera; Culicoidea; Culicidae; Anophelinae; Anopheles
XP_319833	PIH1D3	196	Anopheles gambiae str. PEST	Eukaryota; Metazoa; Ecdysozoa; Arthropoda; Hexapoda; Insecta; Pterygota; Neoptera; Holometabola; Diptera; Nematocera; Culicoidea; Culicidae; Anophelinae; Anopheles
XP_315121	RPAP3	693	Anopheles gambiae str. PEST	Eukaryota; Metazoa; Ecdysozoa; Arthropoda; Hexapoda; Insecta; Pterygota; Neoptera; Holometabola; Diptera; Nematocera; Culicoidea; Culicidae; Anophelinae; Anopheles
XP_318524	SPAG1	365	Anopheles gambiae str. PEST	Eukaryota; Metazoa; Ecdysozoa; Arthropoda; Hexapoda; Insecta; Pterygota; Neoptera; Holometabola; Diptera; Nematocera; Culicoidea; Culicidae; Anophelinae; Anopheles
XP_008863691	Ccdc103	248	Aphanomyces invadans	Eukaryota; Stramenopiles; Oomycetes; Saprolegniales; Saprolegniaceae; Aphanomyces
XP_008865082	DYX1C1/DNAAF4	594	Aphanomyces invadans	Eukaryota; Stramenopiles; Oomycetes; Saprolegniales; Saprolegniaceae; Aphanomyces
XP_008875401	Kintoun/DNAAF2	713	Aphanomyces invadans	Eukaryota; Stramenopiles; Oomycetes; Saprolegniales; Saprolegniaceae; Aphanomyces
XP_008880269	PIH1D1	521	Aphanomyces invadans	Eukaryota; Stramenopiles; Oomycetes; Saprolegniales; Saprolegniaceae; Aphanomyces
XP_008878870	PIH1D3	179	Aphanomyces invadans	Eukaryota; Stramenopiles; Oomycetes; Saprolegniales; Saprolegniaceae; Aphanomyces
XP_008879726	RPAP3	435	Aphanomyces invadans	Eukaryota; Stramenopiles; Oomycetes; Saprolegniales; Saprolegniaceae; Aphanomyces
NP_176039	RPAP3	476	Arabidopsis thaliana	Eukaryota; Viridiplantae; Streptophyta; Embryophyta; Tracheophyta; Spermatophyta; Magnoliophyta; eudicotyledons; Gunneridae; Pentapetalae; rosids; malvids; Brassicales; Brassicaceae; Camelineae; Arabidopsis
NP_197625	RUVBL1	458	Arabidopsis thaliana	Eukaryota; Viridiplantae; Streptophyta; Embryophyta; Tracheophyta; Spermatophyta; Magnoliophyta; eudicotyledons; Gunneridae; Pentapetalae; rosids; malvids; Brassicales; Brassicaceae; Camelineae; Arabidopsis
NP_201564	RUVBL2	469	Arabidopsis thaliana	Eukaryota; Viridiplantae; Streptophyta; Embryophyta; Tracheophyta; Spermatophyta; Magnoliophyta; eudicotyledons; Gunneridae; Pentapetalae; rosids; malvids; Brassicales; Brassicaceae; Camelineae; Arabidopsis
ERG80549	PIH1D1	282	Ascaris suum	Eukaryota; Metazoa; Ecdysozoa; Nematoda; Chromadorea; Ascaridida; Ascaridoidea; Ascarididae; Ascaris
ERG86500	RPAP3	296	Ascaris suum	Eukaryota; Metazoa; Ecdysozoa; Nematoda; Chromadorea; Ascaridida; Ascaridoidea; Ascarididae; Ascaris
CUF47172	DYX1C1/DNAAF4	464	Bodo saltans	Eukaryota; Euglenozoa; Kinetoplastida; Bodonidae; Bodo
CUG91854	Kintoun/DNAAF2	621	Bodo saltans	Eukaryota; Euglenozoa; Kinetoplastida; Bodonidae; Bodo
CUI14139	PIH1D1	489	Bodo saltans	Eukaryota; Euglenozoa; Kinetoplastida; Bodonidae; Bodo
CUE76741	PIH1D3	245	Bodo saltans	Eukaryota; Euglenozoa; Kinetoplastida; Bodonidae; Bodo
CUG85901	RPAP3	446	Bodo saltans	Eukaryota; Euglenozoa; Kinetoplastida; Bodonidae; Bodo
XP_012239611	Ccdc103	235	Bombus impatiens	Eukaryota; Metazoa; Ecdysozoa; Arthropoda; Hexapoda; Insecta; Pterygota; Neoptera; Holometabola; Hymenoptera; Apocrita; Aculeata; Apoidea; Apidae; Bombus; Pyrobombus
XP_012240315	DYX1C1/DNAAF4	506	Bombus impatiens	Eukaryota; Metazoa; Ecdysozoa; Arthropoda; Hexapoda; Insecta; Pterygota; Neoptera; Holometabola; Hymenoptera; Apocrita; Aculeata; Apoidea; Apidae; Bombus; Pyrobombus
XP_012248654	Kintoun/DNAAF2	816	Bombus impatiens	Eukaryota; Metazoa; Ecdysozoa; Arthropoda; Hexapoda; Insecta; Pterygota; Neoptera; Holometabola; Hymenoptera; Apocrita; Aculeata; Apoidea; Apidae; Bombus; Pyrobombus
XP_012236683	PIH1D1	309	Bombus impatiens	Eukaryota; Metazoa; Ecdysozoa; Arthropoda; Hexapoda; Insecta; Pterygota; Neoptera; Holometabola; Hymenoptera; Apocrita; Aculeata; Apoidea; Apidae; Bombus; Pyrobombus
XP_003486162	PIH1D3	191	Bombus impatiens	Eukaryota; Metazoa; Ecdysozoa; Arthropoda; Hexapoda; Insecta; Pterygota; Neoptera; Holometabola; Hymenoptera; Apocrita; Aculeata; Apoidea; Apidae; Bombus; Pyrobombus
XP_012239843	RPAP3	432	Bombus impatiens	Eukaryota; Metazoa; Ecdysozoa; Arthropoda; Hexapoda; Insecta; Pterygota; Neoptera; Holometabola; Hymenoptera; Apocrita; Aculeata; Apoidea; Apidae; Bombus; Pyrobombus
XP_003492940	RUVBL1	456	Bombus impatiens	Eukaryota; Metazoa; Ecdysozoa; Arthropoda; Hexapoda; Insecta; Pterygota; Neoptera; Holometabola; Hymenoptera; Apocrita; Aculeata; Apoidea; Apidae; Bombus; Pyrobombus
XP_003493756	RUVBL2	462	Bombus impatiens	Eukaryota; Metazoa; Ecdysozoa; Arthropoda; Hexapoda; Insecta; Pterygota; Neoptera; Holometabola; Hymenoptera; Apocrita; Aculeata; Apoidea; Apidae; Bombus; Pyrobombus
XP_012237808	SPAG1	702	Bombus impatiens	Eukaryota; Metazoa; Ecdysozoa; Arthropoda; Hexapoda; Insecta; Pterygota; Neoptera; Holometabola; Hymenoptera; Apocrita; Aculeata; Apoidea; Apidae; Bombus; Pyrobombus
XP_013637448	RPAP3	461	Brassica oleracea var. oleracea	Eukaryota; Viridiplantae; Streptophyta; Embryophyta; Tracheophyta; Spermatophyta; Magnoliophyta; eudicotyledons; Gunneridae; Pentapetalae; rosids; malvids; Brassicales; Brassicaceae; Brassiceae; Brassica
XP_001898389	PIH1D1	280	Brugia malayi	Eukaryota; Metazoa; Ecdysozoa; Nematoda; Chromadorea; Spirurida; Filarioidea; Onchocercidae; Brugia
CRZ21743	RPAP3	303	Brugia malayi	Eukaryota; Metazoa; Ecdysozoa; Nematoda; Chromadorea; Spirurida; Filarioidea; Onchocercidae; Brugia
XP_001894578	RUVBL1	494	Brugia malayi	Eukaryota; Metazoa; Ecdysozoa; Nematoda; Chromadorea; Spirurida; Filarioidea; Onchocercidae; Brugia
XP_001898425	RUVBL2	449	Brugia malayi	Eukaryota; Metazoa; Ecdysozoa; Nematoda; Chromadorea; Spirurida; Filarioidea; Onchocercidae; Brugia
NP_505775	PIH1D1	291	Caenorhabditis elegans	Eukaryota; Metazoa; Ecdysozoa; Nematoda; Chromadorea; Rhabditida; Rhabditoidea; Rhabditidae; Peloderinae; Caenorhabditis
CCD66570	RPAP3	297	Caenorhabditis elegans	Eukaryota; Metazoa; Ecdysozoa; Nematoda; Chromadorea; Rhabditida; Rhabditoidea; Rhabditidae; Peloderinae; Caenorhabditis
NP_505567	RUVBL1	476	Caenorhabditis elegans	Eukaryota; Metazoa; Ecdysozoa; Nematoda; Chromadorea; Rhabditida; Rhabditoidea; Rhabditidae; Peloderinae; Caenorhabditis
NP_501067	RUVBL2	448	Caenorhabditis elegans	Eukaryota; Metazoa; Ecdysozoa; Nematoda; Chromadorea; Rhabditida; Rhabditoidea; Rhabditidae; Peloderinae; Caenorhabditis
KGQ81431	RPAP3	331	Candida albicans P94015	Eukaryota; Fungi; Dikarya; Ascomycota; Saccharomycotina; Saccharomycetes; Saccharomycetales; Debaryomycetaceae; Candida/Lodderomyces clade; Candida
XP_719405	PIH1D1	313	Candida albicans SC5314	Eukaryota; Fungi; Dikarya; Ascomycota; Saccharomycotina; Saccharomycetes; Saccharomycetales; Debaryomycetaceae; Candida/Lodderomyces clade; Candida
ADF43150	Ccdc103	267	Chlamydomonas reinhardtii	Eukaryota; Viridiplantae; Chlorophyta; Chlorophyceae; Chlamydomonadales; Chlamydomonadaceae; Chlamydomonas
XP_001701383	DYX1C1/DNAAF4	206	Chlamydomonas reinhardtii	Eukaryota; Viridiplantae; Chlorophyta; Chlorophyceae; Chlamydomonadales; Chlamydomonadaceae; Chlamydomonas
ACI01704	Kintoun/DNAAF2	580	Chlamydomonas reinhardtii	Eukaryota; Viridiplantae; Chlorophyta; Chlorophyceae; Chlamydomonadales; Chlamydomonadaceae; Chlamydomonas
BAI83444	PIH1D1	451	Chlamydomonas reinhardtii	Eukaryota; Viridiplantae; Chlorophyta; Chlorophyceae; Chlamydomonadales; Chlamydomonadaceae; Chlamydomonas
XP_001700145	PIH1D3	175	Chlamydomonas reinhardtii	Eukaryota; Viridiplantae; Chlorophyta; Chlorophyceae; Chlamydomonadales; Chlamydomonadaceae; Chlamydomonas
XP_001701920	RPAP3	494	Chlamydomonas reinhardtii	Eukaryota; Viridiplantae; Chlorophyta; Chlorophyceae; Chlamydomonadales; Chlamydomonadaceae; Chlamydomonas
XP_001696726	RUVBL1	455	Chlamydomonas reinhardtii	Eukaryota; Viridiplantae; Chlorophyta; Chlorophyceae; Chlamydomonadales; Chlamydomonadaceae; Chlamydomonas
XP_001690516	RUVBL2	465	Chlamydomonas reinhardtii	Eukaryota; Viridiplantae; Chlorophyta; Chlorophyceae; Chlamydomonadales; Chlamydomonadaceae; Chlamydomonas
EKC20014	Ccdc103	459	Crassostrea gigas	Eukaryota; Metazoa; Lophotrochozoa; Mollusca; Bivalvia; Pteriomorphia; Ostreoida; Ostreoidea; Ostreidae; Crassostrea
XP_011420507	DYX1C1/DNAAF4	398	Crassostrea gigas	Eukaryota; Metazoa; Lophotrochozoa; Mollusca; Bivalvia; Pteriomorphia; Ostreoida; Ostreoidea; Ostreidae; Crassostrea
EKC35211	Kintoun/DNAAF2	976	Crassostrea gigas	Eukaryota; Metazoa; Lophotrochozoa; Mollusca; Bivalvia; Pteriomorphia; Ostreoida; Ostreoidea; Ostreidae; Crassostrea
XP_011453179	PIH1D1	375	Crassostrea gigas	Eukaryota; Metazoa; Lophotrochozoa; Mollusca; Bivalvia; Pteriomorphia; Ostreoida; Ostreoidea; Ostreidae; Crassostrea
XP_011416987	PIH1D2	343	Crassostrea gigas	Eukaryota; Metazoa; Lophotrochozoa; Mollusca; Bivalvia; Pteriomorphia; Ostreoida; Ostreoidea; Ostreidae; Crassostrea
XP_011424450	PIH1D3	128	Crassostrea gigas	Eukaryota; Metazoa; Lophotrochozoa; Mollusca; Bivalvia; Pteriomorphia; Ostreoida; Ostreoidea; Ostreidae; Crassostrea
EKC33444	RPAP3	447	Crassostrea gigas	Eukaryota; Metazoa; Lophotrochozoa; Mollusca; Bivalvia; Pteriomorphia; Ostreoida; Ostreoidea; Ostreidae; Crassostrea
XP_011412783	RUVBL1	456	Crassostrea gigas	Eukaryota; Metazoa; Lophotrochozoa; Mollusca; Bivalvia; Pteriomorphia; Ostreoida; Ostreoidea; Ostreidae; Crassostrea
EKC28232	RUVBL2	475	Crassostrea gigas	Eukaryota; Metazoa; Lophotrochozoa; Mollusca; Bivalvia; Pteriomorphia; Ostreoida; Ostreoidea; Ostreidae; Crassostrea
XP_011440558	SPAG1	1240	Crassostrea gigas	Eukaryota; Metazoa; Lophotrochozoa; Mollusca; Bivalvia; Pteriomorphia; Ostreoida; Ostreoidea; Ostreidae; Crassostrea
XP_001842732	Ccdc103	77	Culex quinquefasciatus	Eukaryota; Metazoa; Ecdysozoa; Arthropoda; Hexapoda; Insecta; Pterygota; Neoptera; Holometabola; Diptera; Nematocera; Culicoidea; Culicidae; Culicinae; Culicini; Culex; Culex
XP_001861877	DYX1C1/DNAAF4	378	Culex quinquefasciatus	Eukaryota; Metazoa; Ecdysozoa; Arthropoda; Hexapoda; Insecta; Pterygota; Neoptera; Holometabola; Diptera; Nematocera; Culicoidea; Culicidae; Culicinae; Culicini; Culex; Culex
XP_001868858	Kintoun/DNAAF2	561	Culex quinquefasciatus	Eukaryota; Metazoa; Ecdysozoa; Arthropoda; Hexapoda; Insecta; Pterygota; Neoptera; Holometabola; Diptera; Nematocera; Culicoidea; Culicidae; Culicinae; Culicini; Culex; Culex
XP_001862056	PIH1D1	313	Culex quinquefasciatus	Eukaryota; Metazoa; Ecdysozoa; Arthropoda; Hexapoda; Insecta; Pterygota; Neoptera; Holometabola; Diptera; Nematocera; Culicoidea; Culicidae; Culicinae; Culicini; Culex; Culex
XP_001841839	PIH1D2	565	Culex quinquefasciatus	Eukaryota; Metazoa; Ecdysozoa; Arthropoda; Hexapoda; Insecta; Pterygota; Neoptera; Holometabola; Diptera; Nematocera; Culicoidea; Culicidae; Culicinae; Culicini; Culex; Culex
XP_001846485	PIH1D3	204	Culex quinquefasciatus	Eukaryota; Metazoa; Ecdysozoa; Arthropoda; Hexapoda; Insecta; Pterygota; Neoptera; Holometabola; Diptera; Nematocera; Culicoidea; Culicidae; Culicinae; Culicini; Culex; Culex
XP_001841799	RPAP3	641	Culex quinquefasciatus	Eukaryota; Metazoa; Ecdysozoa; Arthropoda; Hexapoda; Insecta; Pterygota; Neoptera; Holometabola; Diptera; Nematocera; Culicoidea; Culicidae; Culicinae; Culicini; Culex; Culex
XP_001848003	SPAG1	563	Culex quinquefasciatus	Eukaryota; Metazoa; Ecdysozoa; Arthropoda; Hexapoda; Insecta; Pterygota; Neoptera; Holometabola; Diptera; Nematocera; Culicoidea; Culicidae; Culicinae; Culicini; Culex; Culex
NP_001002753	Ccdc103	247	Danio rerio	Eukaryota; Metazoa; Chordata; Craniata; Vertebrata; Euteleostomi; Actinopterygii; Neopterygii; Teleostei; Ostariophysi; Cypriniformes; Cyprinidae; Danio
NP_991251	DYX1C1/DNAAF4	420	Danio rerio	Eukaryota; Metazoa; Chordata; Craniata; Vertebrata; Euteleostomi; Actinopterygii; Neopterygii; Teleostei; Ostariophysi; Cypriniformes; Cyprinidae; Danio
NP_001028272	Kintoun/DNAAF2	566	Danio rerio	Eukaryota; Metazoa; Chordata; Craniata; Vertebrata; Euteleostomi; Actinopterygii; Neopterygii; Teleostei; Ostariophysi; Cypriniformes; Cyprinidae; Danio
NP_001153400	PIH1D1	293	Danio rerio	Eukaryota; Metazoa; Chordata; Craniata; Vertebrata; Euteleostomi; Actinopterygii; Neopterygii; Teleostei; Ostariophysi; Cypriniformes; Cyprinidae; Danio
NP_001008629	PIH1D2	322	Danio rerio	Eukaryota; Metazoa; Chordata; Craniata; Vertebrata; Euteleostomi; Actinopterygii; Neopterygii; Teleostei; Ostariophysi; Cypriniformes; Cyprinidae; Danio
NP_001002309	PIH1D3	194	Danio rerio	Eukaryota; Metazoa; Chordata; Craniata; Vertebrata; Euteleostomi; Actinopterygii; Neopterygii; Teleostei; Ostariophysi; Cypriniformes; Cyprinidae; Danio
NP_956498	RPAP3	595	Danio rerio	Eukaryota; Metazoa; Chordata; Craniata; Vertebrata; Euteleostomi; Actinopterygii; Neopterygii; Teleostei; Ostariophysi; Cypriniformes; Cyprinidae; Danio
NP_776196	RUVBL1	456	Danio rerio	Eukaryota; Metazoa; Chordata; Craniata; Vertebrata; Euteleostomi; Actinopterygii; Neopterygii; Teleostei; Ostariophysi; Cypriniformes; Cyprinidae; Danio
NP_777285	RUVBL2	463	Danio rerio	Eukaryota; Metazoa; Chordata; Craniata; Vertebrata; Euteleostomi; Actinopterygii; Neopterygii; Teleostei; Ostariophysi; Cypriniformes; Cyprinidae; Danio
NP_001082875	SPAG1	386	Danio rerio	Eukaryota; Metazoa; Chordata; Craniata; Vertebrata; Euteleostomi; Actinopterygii; Neopterygii; Teleostei; Ostariophysi; Cypriniformes; Cyprinidae; Danio
Q54UW5	RUVBL2	469	Dictyostelium discoideum	Eukaryota; Amoebozoa; Mycetozoa; Dictyosteliida; Dictyostelium
EAL67014	PIH1D1	535	Dictyostelium discoideum AX4	Eukaryota; Amoebozoa; Mycetozoa; Dictyosteliida; Dictyostelium
XP_639380	RPAP3	400	Dictyostelium discoideum AX4	Eukaryota; Amoebozoa; Mycetozoa; Dictyosteliida; Dictyostelium
XP_629238	RUVBL1	523	Dictyostelium discoideum AX4	Eukaryota; Amoebozoa; Mycetozoa; Dictyosteliida; Dictyostelium
EGG23349	PIH1D1	431	Dictyostelium fasciculatum	Eukaryota; Amoebozoa; Mycetozoa; Dictyosteliida; Dictyostelium
XP_004360667	RPAP3	408	Dictyostelium fasciculatum	Eukaryota; Amoebozoa; Mycetozoa; Dictyosteliida; Dictyostelium
AAF58656	Ccdc103	81	Drosophila melanogaster	Eukaryota; Metazoa; Ecdysozoa; Arthropoda; Hexapoda; Insecta; Pterygota; Neoptera; Holometabola; Diptera; Brachycera; Muscomorpha; Ephydroidea; Drosophilidae; Drosophila; Sophophora
NP_609491	DYX1C1/DNAAF4	240	Drosophila melanogaster	Eukaryota; Metazoa; Ecdysozoa; Arthropoda; Hexapoda; Insecta; Pterygota; Neoptera; Endopterygota; Diptera; Brachycera; Muscomorpha; Ephydroidea; Drosophilidae; Drosophila; Sophophora
NP_610324	Kintoun/DNAAF2	834	Drosophila melanogaster	Eukaryota; Metazoa; Ecdysozoa; Arthropoda; Hexapoda; Insecta; Pterygota; Neoptera; Holometabola; Diptera; Brachycera; Muscomorpha; Ephydroidea; Drosophilidae; Drosophila; Sophophora
NP_609590	PIH1D1	335	Drosophila melanogaster	Eukaryota; Metazoa; Ecdysozoa; Arthropoda; Hexapoda; Insecta; Pterygota; Neoptera; Endopterygota; Diptera; Brachycera; Muscomorpha; Ephydroidea; Drosophilidae; Drosophila; Sophophora
NP_648307	PIH1D2	531	Drosophila melanogaster	Eukaryota; Metazoa; Ecdysozoa; Arthropoda; Hexapoda; Insecta; Pterygota; Neoptera; Holometabola; Diptera; Brachycera; Muscomorpha; Ephydroidea; Drosophilidae; Drosophila; Sophophora
NP_648712	PIH1D3	210	Drosophila melanogaster	Eukaryota; Metazoa; Ecdysozoa; Arthropoda; Hexapoda; Insecta; Pterygota; Neoptera; Holometabola; Diptera; Brachycera; Muscomorpha; Ephydroidea; Drosophilidae; Drosophila; Sophophora
NP_524664	RPAP3	534	Drosophila melanogaster	Eukaryota; Metazoa; Ecdysozoa; Arthropoda; Hexapoda; Insecta; Pterygota; Neoptera; Holometabola; Diptera; Brachycera; Muscomorpha; Ephydroidea; Drosophilidae; Drosophila; Sophophora
AAF43411	RUVBL1	456	Drosophila melanogaster	Eukaryota; Metazoa; Ecdysozoa; Arthropoda; Hexapoda; Insecta; Pterygota; Neoptera; Holometabola; Diptera; Brachycera; Muscomorpha; Ephydroidea; Drosophilidae; Drosophila; Sophophora
AAF43412	RUVBL2	481	Drosophila melanogaster	Eukaryota; Metazoa; Ecdysozoa; Arthropoda; Hexapoda; Insecta; Pterygota; Neoptera; Holometabola; Diptera; Brachycera; Muscomorpha; Ephydroidea; Drosophilidae; Drosophila; Sophophora
NP_651514	SPAG1	469	Drosophila melanogaster	Eukaryota; Metazoa; Ecdysozoa; Arthropoda; Hexapoda; Insecta; Pterygota; Neoptera; Holometabola; Diptera; Brachycera; Muscomorpha; Ephydroidea; Drosophilidae; Drosophila; Sophophora
XP_655046	RPAP3	227	Entamoeba histolytica HM-1:IMSS	Eukaryota; Amoebozoa; Archamoebae; Entamoebidae; Entamoeba
XP_004255178	RPAP3	222	Entamoeba invadens IP1	Eukaryota; Amoebozoa; Archamoebae; Entamoebidae; Entamoeba
XP_008858134	RPAP3	227	Entamoeba nuttalli P19	Eukaryota; Amoebozoa; Archamoebae; Entamoebidae; Entamoeba
XP_020894557	Kintoun/DNAAF2	950	Exaiptasia pallida	Eukaryota; Metazoa; Cnidaria; Anthozoa; Hexacorallia; Actiniaria; Aiptasiidae; Exaiptasia
XP_020895266	PIH1D1	303	Exaiptasia pallida	Eukaryota; Metazoa; Cnidaria; Anthozoa; Hexacorallia; Actiniaria; Aiptasiidae; Exaiptasia
XP_020900844	PIH1D2	335	Exaiptasia pallida	Eukaryota; Metazoa; Cnidaria; Anthozoa; Hexacorallia; Actiniaria; Aiptasiidae; Exaiptasia
XP_020898064	PIH1D3	185	Exaiptasia pallida	Eukaryota; Metazoa; Cnidaria; Anthozoa; Hexacorallia; Actiniaria; Aiptasiidae; Exaiptasia
XP_020907181	RPAP3	518	Exaiptasia pallida	Eukaryota; Metazoa; Cnidaria; Anthozoa; Hexacorallia; Actiniaria; Aiptasiidae; Exaiptasia
XP_020896579	SPAG1	1051	Exaiptasia pallida	Eukaryota; Metazoa; Cnidaria; Anthozoa; Hexacorallia; Actiniaria; Aiptasiidae; Exaiptasia
XP_015154754	Ccdc103	244	Gallus gallus	Eukaryota; Metazoa; Chordata; Craniata; Vertebrata; Euteleostomi; Archelosauria; Archosauria; Dinosauria; Saurischia; Theropoda; Coelurosauria; Aves; Neognathae; Galloanserae; Galliformes; Phasianidae; Phasianinae; Gallus
AAR89531	DYX1C1/DNAAF4	423	Gallus gallus	Eukaryota; Metazoa; Chordata; Craniata; Vertebrata; Euteleostomi; Archelosauria; Archosauria; Dinosauria; Saurischia; Theropoda; Coelurosauria; Aves; Neognathae; Galloanserae; Galliformes; Phasianidae; Phasianinae; Gallus
XP_421456	Kintoun/DNAAF2	738	Gallus gallus	Eukaryota; Metazoa; Chordata; Craniata; Vertebrata; Euteleostomi; Archelosauria; Archosauria; Dinosauria; Saurischia; Theropoda; Coelurosauria; Aves; Neognathae; Galloanserae; Galliformes; Phasianidae; Phasianinae; Gallus
XP_015129597	PIH1D1	180	Gallus gallus	Eukaryota; Metazoa; Chordata; Craniata; Vertebrata; Euteleostomi; Archelosauria; Archosauria; Dinosauria; Saurischia; Theropoda; Coelurosauria; Aves; Neognathae; Galloanserae; Galliformes; Phasianidae; Phasianinae; Gallus
XP_417932	PIH1D2	328	Gallus gallus	Eukaryota; Metazoa; Chordata; Craniata; Vertebrata; Euteleostomi; Archelosauria; Archosauria; Dinosauria; Saurischia; Theropoda; Coelurosauria; Aves; Neognathae; Galloanserae; Galliformes; Phasianidae; Phasianinae; Gallus
XP_420180	PIH1D3	122	Gallus gallus	Eukaryota; Metazoa; Chordata; Craniata; Vertebrata; Euteleostomi; Archelosauria; Archosauria; Dinosauria; Saurischia; Theropoda; Coelurosauria; Aves; Neognathae; Galloanserae; Galliformes; Phasianidae; Phasianinae; Gallus
XP_015136875	RPAP3	702	Gallus gallus	Eukaryota; Metazoa; Chordata; Craniata; Vertebrata; Euteleostomi; Archelosauria; Archosauria; Dinosauria; Saurischia; Theropoda; Coelurosauria; Aves; Neognathae; Galloanserae; Galliformes; Phasianidae; Phasianinae; Gallus
NP_001006138	RUVBL1	456	Gallus gallus	Eukaryota; Metazoa; Chordata; Craniata; Vertebrata; Euteleostomi; Archelosauria; Archosauria; Dinosauria; Saurischia; Theropoda; Coelurosauria; Aves; Neognathae; Galloanserae; Galliformes; Phasianidae; Phasianinae; Gallus
XP_015130316	RUVBL2	161	Gallus gallus	Eukaryota; Metazoa; Chordata; Craniata; Vertebrata; Euteleostomi; Archelosauria; Archosauria; Dinosauria; Saurischia; Theropoda; Coelurosauria; Aves; Neognathae; Galloanserae; Galliformes; Phasianidae; Phasianinae; Gallus
XP_015138450	SPAG1	969	Gallus gallus	Eukaryota; Metazoa; Chordata; Craniata; Vertebrata; Euteleostomi; Archelosauria; Archosauria; Dinosauria; Saurischia; Theropoda; Coelurosauria; Aves; Neognathae; Galloanserae; Galliformes; Phasianidae; Phasianinae; Gallus
ESU34672	DYX1C1/DNAAF4	381	Giardia intestinalis	Eukaryota; Diplomonadida; Hexamitidae; Giardiinae; Giardia
ESU34944	RPAP3	386	Giardia intestinalis	Eukaryota; Diplomonadida; Hexamitidae; Giardiinae; Giardia
ESU45099	RUVBL1	468	Giardia intestinalis	Eukaryota; Diplomonadida; Hexamitidae; Giardiinae; Giardia
ESU43395	RUVBL2	484	Giardia intestinalis	Eukaryota; Diplomonadida; Hexamitidae; Giardiinae; Giardia
EFO61451	PIH1D3	169	Giardia lamblia P15	Eukaryota; Diplomonadida; Hexamitidae; Giardiinae; Giardia
XP_006605802	RPAP3	455	Glycine max	Eukaryota; Viridiplantae; Streptophyta; Embryophyta; Tracheophyta; Spermatophyta; Magnoliophyta; eudicotyledons; Gunneridae; Pentapetalae; rosids; fabids; Fabales; Fabaceae; Papilionoideae; Phaseoleae; Glycine; Soja
XP_012434281	RPAP3	472	Gossypium raimondii	Eukaryota; Viridiplantae; Streptophyta; Embryophyta; Tracheophyta; Spermatophyta; Magnoliophyta; eudicotyledons; Gunneridae; Pentapetalae; rosids; malvids; Malvales; Malvaceae; Malvoideae; Gossypium
NP_001245325	Ccdc103	237	Homo sapiens	Eukaryota; Metazoa; Chordata; Craniata; Vertebrata; Euteleostomi; Mammalia; Eutheria; Euarchontoglires; Primates; Haplorrhini; Catarrhini; Hominidae; Homo
AAL73230	DYX1C1/DNAAF4	420	Homo sapiens	Eukaryota; Metazoa; Chordata; Craniata; Vertebrata; Euteleostomi; Mammalia; Eutheria; Euarchontoglires; Primates; Haplorrhini; Catarrhini; Hominidae; Homo
ACN30493	Kintoun/DNAAF2	837	Homo sapiens	Eukaryota; Metazoa; Chordata; Craniata; Vertebrata; Euteleostomi; Mammalia; Eutheria; Euarchontoglires; Primates; Haplorrhini; Catarrhini; Hominidae; Homo
NP_060386	PIH1D1	290	Homo sapiens	Eukaryota; Metazoa; Chordata; Craniata; Vertebrata; Euteleostomi; Mammalia; Eutheria; Euarchontoglires; Primates; Haplorrhini; Catarrhini; Hominidae; Homo
AAH19238	PIH1D2	315	Homo sapiens	Eukaryota; Metazoa; Chordata; Craniata; Vertebrata; Euteleostomi; Mammalia; Eutheria; Euarchontoglires; Primates; Haplorrhini; Catarrhini; Hominidae; Homo
NP_775765	PIH1D3	214	Homo sapiens	Eukaryota; Metazoa; Chordata; Craniata; Vertebrata; Euteleostomi; Mammalia; Eutheria; Euarchontoglires; Primates; Haplorrhini; Catarrhini; Hominidae; Homo
AAH56415	RPAP3	467	Homo sapiens	Eukaryota; Metazoa; Chordata; Craniata; Vertebrata; Euteleostomi; Mammalia; Eutheria; Euarchontoglires; Primates; Haplorrhini; Catarrhini; Hominidae; Homo
NP_078880	RPAP3	665	Homo sapiens	Eukaryota; Metazoa; Chordata; Craniata; Vertebrata; Euteleostomi; Mammalia; Eutheria; Euarchontoglires; Primates; Haplorrhini; Catarrhini; Hominidae; Homo
NP_003698	RUVBL1	456	Homo sapiens	Eukaryota; Metazoa; Chordata; Craniata; Vertebrata; Euteleostomi; Mammalia; Eutheria; Euarchontoglires; Primates; Haplorrhini; Catarrhini; Hominidae; Homo
NP_006657	RUVBL2	463	Homo sapiens	Eukaryota; Metazoa; Chordata; Craniata; Vertebrata; Euteleostomi; Mammalia; Eutheria; Euarchontoglires; Primates; Haplorrhini; Catarrhini; Hominidae; Homo
EAW91802	SPAG1	549	Homo sapiens	Eukaryota; Metazoa; Chordata; Craniata; Vertebrata; Euteleostomi; Mammalia; Eutheria; Euarchontoglires; Primates; Haplorrhini; Catarrhini; Hominidae; Homo
XP_002160740	Ccdc103	219	Hydra vulgaris	Eukaryota; Metazoa; Cnidaria; Hydrozoa; Hydroidolina; Anthoathecata; Aplanulata; Hydridae; Hydra
XP_002163020	DYX1C1/DNAAF4	381	Hydra vulgaris	Eukaryota; Metazoa; Cnidaria; Hydrozoa; Hydroidolina; Anthoathecata; Aplanulata; Hydridae; Hydra
XP_002162727	PIH1D1	306	Hydra vulgaris	Eukaryota; Metazoa; Cnidaria; Hydrozoa; Hydroidolina; Anthoathecata; Aplanulata; Hydridae; Hydra
XP_002166112	PIH1D2	317	Hydra vulgaris	Eukaryota; Metazoa; Cnidaria; Hydrozoa; Hydroidolina; Anthoathecata; Aplanulata; Hydridae; Hydra
XP_002153825	RPAP3	432	Hydra vulgaris	Eukaryota; Metazoa; Cnidaria; Hydrozoa; Hydroidolina; Anthoathecata; Aplanulata; Hydridae; Hydra
XP_002158005	RUVBL1	455	Hydra vulgaris	Eukaryota; Metazoa; Cnidaria; Hydrozoa; Hydroidolina; Anthoathecata; Aplanulata; Hydridae; Hydra
XP_002165507	RUVBL2	462	Hydra vulgaris	Eukaryota; Metazoa; Cnidaria; Hydrozoa; Hydroidolina; Anthoathecata; Aplanulata; Hydridae; Hydra
XP_012566845	SPAG1	1011	Hydra vulgaris	Eukaryota; Metazoa; Cnidaria; Hydrozoa; Hydroidolina; Anthoathecata; Aplanulata; Hydridae; Hydra
XP_001685608	DYX1C1/DNAAF4	636	Leishmania major strain Friedlin	Eukaryota; Euglenozoa; Kinetoplastida; Trypanosomatidae; Leishmaniinae; Leishmania
XP_001682530	Kintoun/DNAAF2	771	Leishmania major strain Friedlin	Eukaryota; Euglenozoa; Kinetoplastida; Trypanosomatidae; Leishmaniinae; Leishmania
XP_001682731	PIH1D1	365	Leishmania major strain Friedlin	Eukaryota; Euglenozoa; Kinetoplastida; Trypanosomatidae; Leishmaniinae; Leishmania
XP_003722267	PIH1D3	277	Leishmania major strain Friedlin	Eukaryota; Euglenozoa; Kinetoplastida; Trypanosomatidae; Leishmaniinae; Leishmania
CBZ12312	RPAP3	489	Leishmania major strain Friedlin	Eukaryota; Euglenozoa; Kinetoplastida; Trypanosomatidae; Leishmaniinae; Leishmania
KPI90120	DYX1C1/DNAAF4	622	Leptomonas seymouri	Eukaryota; Euglenozoa; Kinetoplastida; Trypanosomatidae; Leishmaniinae; Leptomonas
KPI85473	Kintoun/DNAAF2	804	Leptomonas seymouri	Eukaryota; Euglenozoa; Kinetoplastida; Trypanosomatidae; Leishmaniinae; Leptomonas
KPI89745	PIH1D1	365	Leptomonas seymouri	Eukaryota; Euglenozoa; Kinetoplastida; Trypanosomatidae; Leishmaniinae; Leptomonas
KPI83382	PIH1D3	279	Leptomonas seymouri	Eukaryota; Euglenozoa; Kinetoplastida; Trypanosomatidae; Leishmaniinae; Leptomonas
KPI89891	RPAP3	492	Leptomonas seymouri	Eukaryota; Euglenozoa; Kinetoplastida; Trypanosomatidae; Leishmaniinae; Leptomonas
XP_003138534	PIH1D1	296	Loa loa	Eukaryota; Metazoa; Ecdysozoa; Nematoda; Chromadorea; Spirurida; Filarioidea; Onchocercidae; Loa
XP_020301978	RPAP3	301	Loa loa	Eukaryota; Metazoa; Ecdysozoa; Nematoda; Chromadorea; Spirurida; Filarioidea; Onchocercidae; Loa
XP_013469069	RPAP3	462	Medicago truncatula	Eukaryota; Viridiplantae; Streptophyta; Embryophyta; Tracheophyta; Spermatophyta; Magnoliophyta; eudicotyledons; Gunneridae; Pentapetalae; rosids; fabids; Fabales; Fabaceae; Papilionoideae; Trifolieae; Medicago
XP_001742057	Ccdc103	240	Monosiga brevicollis MX1	Eukaryota; Choanoflagellida; Craspedida; Salpingoecidae; Monosiga
XP_001744855	DYX1C1/DNAAF4	726	Monosiga brevicollis MX1	Eukaryota; Choanoflagellida; Codonosigidae; Monosiga
XP_001742891	Kintoun/DNAAF2	903	Monosiga brevicollis MX1	Eukaryota; Choanoflagellida; Craspedida; Salpingoecidae; Monosiga
XP_001750288	PHI1D1	308	Monosiga brevicollis MX1	Eukaryota; Choanoflagellida; Codonosigidae; Monosiga
XP_001743895	PIH1D2	252	Monosiga brevicollis MX1	Eukaryota; Choanoflagellida; Craspedida; Salpingoecidae; Monosiga
XP_001746450	PIH1D3	895	Monosiga brevicollis MX1	Eukaryota; Choanoflagellida; Craspedida; Salpingoecidae; Monosiga
XP_001744121	RPAP3	548	Monosiga brevicollis MX1	Eukaryota; Choanoflagellida; Craspedida; Salpingoecidae; Monosiga
EDQ92872	RUVBL1	455	Monosiga brevicollis MX1	Eukaryota; Choanoflagellida; Codonosigidae; Monosiga
EDQ89954	RUVBL2	494	Monosiga brevicollis MX1	Eukaryota; Choanoflagellida; Codonosigidae; Monosiga
NP_082768	Ccdc103	237	Mus musculus	Eukaryota; Metazoa; Chordata; Craniata; Vertebrata; Euteleostomi; Mammalia; Eutheria; Euarchontoglires; Glires; Rodentia; Myomorpha; Muroidea; Muridae; Murinae; Mus; Mus
NP_080590	DYX1C1/DNAAF4	420	Mus musculus	Eukaryota; Metazoa; Chordata; Craniata; Vertebrata; Euteleostomi; Mammalia; Eutheria; Euarchontoglires; Glires; Rodentia; Myomorpha; Muroidea; Muridae; Murinae; Mus; Mus
NP_081545	Kintoun/DNAAF2	814	Mus musculus	Eukaryota; Metazoa; Chordata; Craniata; Vertebrata; Euteleostomi; Mammalia; Eutheria; Euarchontoglires; Glires; Rodentia; Myomorpha; Muroidea; Muridae; Murinae; Mus; Mus
NP_083682	PIH1D1	290	Mus musculus	Eukaryota; Metazoa; Chordata; Craniata; Vertebrata; Euteleostomi; Mammalia; Eutheria; Euarchontoglires; Glires; Rodentia; Myomorpha; Muroidea; Muridae; Murinae; Mus; Mus
NP_082576	PIH1D2	315	Mus musculus	Eukaryota; Metazoa; Chordata; Craniata; Vertebrata; Euteleostomi; Mammalia; Eutheria; Euarchontoglires; Glires; Rodentia; Myomorpha; Muroidea; Muridae; Murinae; Mus; Mus
NP_083338	PIH1D3	218	Mus musculus	Eukaryota; Metazoa; Chordata; Craniata; Vertebrata; Euteleostomi; Mammalia; Eutheria; Euarchontoglires; Glires; Rodentia; Myomorpha; Muroidea; Muridae; Murinae; Mus; Mus
NP_082279	RPAP3	660	Mus musculus	Eukaryota; Metazoa; Chordata; Craniata; Vertebrata; Euteleostomi; Mammalia; Eutheria; Euarchontoglires; Glires; Rodentia; Myomorpha; Muroidea; Muridae; Murinae; Mus; Mus
NP_062659	RUVBL1	456	Mus musculus	Eukaryota; Metazoa; Chordata; Craniata; Vertebrata; Euteleostomi; Mammalia; Eutheria; Euarchontoglires; Glires; Rodentia; Myomorpha; Muroidea; Muridae; Murinae; Mus; Mus
NP_035434	RUVBL2	463	Mus musculus	Eukaryota; Metazoa; Chordata; Craniata; Vertebrata; Euteleostomi; Mammalia; Eutheria; Euarchontoglires; Glires; Rodentia; Myomorpha; Muroidea; Muridae; Murinae; Mus; Mus
NP_036161	SPAG1	901	Mus musculus	Eukaryota; Metazoa; Chordata; Craniata; Vertebrata; Euteleostomi; Mammalia; Eutheria; Euarchontoglires; Glires; Rodentia; Myomorpha; Muroidea; Muridae; Murinae; Mus; Mus
XP_001635710	Ccdc103	201	Nematostella vectensis	Eukaryota; Metazoa; Cnidaria; Anthozoa; Hexacorallia; Actiniaria; Edwardsiidae; Nematostella
XP_001620304	DYX1C1/DNAAF4	107	Nematostella vectensis	Eukaryota; Metazoa; Cnidaria; Anthozoa; Hexacorallia; Actiniaria; Edwardsiidae; Nematostella
XP_001629864	Kintoun/DNAAF2	907	Nematostella vectensis	Eukaryota; Metazoa; Cnidaria; Anthozoa; Hexacorallia; Actiniaria; Edwardsiidae; Nematostella
XP_001617433	PIH1D1	126	Nematostella vectensis	Eukaryota; Metazoa; Cnidaria; Anthozoa; Hexacorallia; Actiniaria; Edwardsiidae; Nematostella
XP_001635988	PIH1D2	314	Nematostella vectensis	Eukaryota; Metazoa; Cnidaria; Anthozoa; Hexacorallia; Actiniaria; Edwardsiidae; Nematostella
XP_001636541	PIH1D3	187	Nematostella vectensis	Eukaryota; Metazoa; Cnidaria; Anthozoa; Hexacorallia; Actiniaria; Edwardsiidae; Nematostella
XP_001636541	PIH1D3	187	Nematostella vectensis	Eukaryota; Metazoa; Cnidaria; Anthozoa; Hexacorallia; Actiniaria; Edwardsiidae; Nematostella
XP_001622567	RPAP3	216	Nematostella vectensis	Eukaryota; Metazoa; Cnidaria; Anthozoa; Hexacorallia; Actiniaria; Edwardsiidae; Nematostella
XP_001623307	SPAG1	1090	Nematostella vectensis	Eukaryota; Metazoa; Cnidaria; Anthozoa; Hexacorallia; Actiniaria; Edwardsiidae; Nematostella
ORY05731	SPAG1	894	Neocallimastix californiae	Eukaryota; Fungi; Chytridiomycota; Neocallimastigomycetes; Neocallimastigales; Neocallimastigaceae; Neocallimastix
AAU10753	RPAP3	442	Oryza sativa Japonica Group	Eukaryota; Viridiplantae; Streptophyta; Embryophyta; Tracheophyta; Spermatophyta; Magnoliophyta; Liliopsida; Poales; Poaceae; BOP clade; Oryzoideae; Oryzeae; Oryzinae; Oryza; Oryza sativa
XP_003084169	Ccdc103	194	Ostreococcus tauri	Eukaryota; Viridiplantae; Chlorophyta; prasinophytes; Mamiellophyceae; Mamiellales; Bathycoccaceae; Ostreococcus
XP_003083137	PIH1D1	364	Ostreococcus tauri	Eukaryota; Viridiplantae; Chlorophyta; prasinophytes; Mamiellophyceae; Mamiellales; Bathycoccaceae; Ostreococcus
CEF96799	RPAP3	364	Ostreococcus tauri	Eukaryota; Viridiplantae; Chlorophyta; prasinophytes; Mamiellophyceae; Mamiellales; Bathycoccaceae; Ostreococcus
XP_003079016	RUVBL1	494	Ostreococcus tauri	Eukaryota; Viridiplantae; Chlorophyta; prasinophytes; Mamiellophyceae; Mamiellales; Bathycoccaceae; Ostreococcus
CEG01945	RUVBL2	460	Ostreococcus tauri	Eukaryota; Viridiplantae; Chlorophyta; prasinophytes; Mamiellophyceae; Mamiellales; Bathycoccaceae; Ostreococcus
EJY82865	Ccdc103	241	Oxytricha trifallax	Eukaryota; Alveolata; Ciliophora; Intramacronucleata; Spirotrichea; Stichotrichia; Sporadotrichida; Oxytrichidae; Oxytrichinae; Oxytricha
EJY87065	Kintoun/DNAAF2	829	Oxytricha trifallax	Eukaryota; Alveolata; Ciliophora; Intramacronucleata; Spirotrichea; Stichotrichia; Sporadotrichida; Oxytrichidae; Oxytrichinae; Oxytricha
EJY69940	PIH1D1	1235	Oxytricha trifallax	Eukaryota; Alveolata; Ciliophora; Intramacronucleata; Spirotrichea; Stichotrichia; Sporadotrichida; Oxytrichidae; Oxytrichinae; Oxytricha
EJY80383	PIH1D3	1046	Oxytricha trifallax	Eukaryota; Alveolata; Ciliophora; Intramacronucleata; Spirotrichea; Stichotrichia; Sporadotrichida; Oxytrichidae; Oxytrichinae; Oxytricha
EJY64980	RPAP3	932	Oxytricha trifallax	Eukaryota; Alveolata; Ciliophora; Intramacronucleata; Spirotrichea; Stichotrichia; Sporadotrichida; Oxytrichidae; Oxytrichinae; Oxytricha
XP_001439478	Ccdc103	253	Paramecium tetraurelia strain d4-2	Eukaryota; Alveolata; Ciliophora; Intramacronucleata; Oligohymenophorea; Peniculida; Parameciidae; Paramecium
XP_001448065	DYX1C1/DNAAF4	668	Paramecium tetraurelia strain d4-2	Eukaryota; Alveolata; Ciliophora; Intramacronucleata; Oligohymenophorea; Peniculida; Parameciidae; Paramecium
XP_001451565	Kintoun/DNAAF2	500	Paramecium tetraurelia strain d4-2	Eukaryota; Alveolata; Ciliophora; Intramacronucleata; Oligohymenophorea; Peniculida; Parameciidae; Paramecium
XP_001434597	PIH1D1	366	Paramecium tetraurelia strain d4-2	Eukaryota; Alveolata; Ciliophora; Intramacronucleata; Oligohymenophorea; Peniculida; Parameciidae; Paramecium
XP_001443883	PIH1D3	206	Paramecium tetraurelia strain d4-2	Eukaryota; Alveolata; Ciliophora; Intramacronucleata; Oligohymenophorea; Peniculida; Parameciidae; Paramecium
XP_001430175	RPAP3	782	Paramecium tetraurelia strain d4-2	Eukaryota; Alveolata; Ciliophora; Intramacronucleata; Oligohymenophorea; Peniculida; Parameciidae; Paramecium
XP_008808674	RPAP3	416	Phoenix dactylifera	Eukaryota; Viridiplantae; Streptophyta; Embryophyta; Tracheophyta; Spermatophyta; Magnoliophyta; Liliopsida; Arecaceae; Coryphoideae; Phoeniceae; Phoenix
XP_001751341	DYX1C1/DNAAF4	502	Physcomitrella patens	Eukaryota; Viridiplantae; Streptophyta; Embryophyta; Bryophyta; Bryophytina; Bryopsida; Funariidae; Funariales; Funariaceae; Physcomitrella
XP_001772281	Kintoun/DNAAF2	376	Physcomitrella patens	Eukaryota; Viridiplantae; Streptophyta; Embryophyta; Bryophyta; Bryophytina; Bryopsida; Funariidae; Funariales; Funariaceae; Physcomitrella
XP_001775875	PIH1D1	598	Physcomitrella patens	Eukaryota; Viridiplantae; Streptophyta; Embryophyta; Bryophyta; Bryophytina; Bryopsida; Funariidae; Funariales; Funariaceae; Physcomitrella
XP_001768281	PIH1D3	213	Physcomitrella patens	Eukaryota; Viridiplantae; Streptophyta; Embryophyta; Bryophyta; Bryophytina; Bryopsida; Funariidae; Funariales; Funariaceae; Physcomitrella
XP_001779548	RPAP3	387	Physcomitrella patens	Eukaryota; Viridiplantae; Streptophyta; Embryophyta; Bryophyta; Bryophytina; Bryopsida; Funariidae; Funariales; Funariaceae; Physcomitrella
XP_001752489	RUVBL1	456	Physcomitrella patens	Eukaryota; Viridiplantae; Streptophyta; Embryophyta; Bryophyta; Bryophytina; Bryopsida; Funariidae; Funariales; Funariaceae; Physcomitrella
XP_001779312	RUVBL2	468	Physcomitrella patens	Eukaryota; Viridiplantae; Streptophyta; Embryophyta; Bryophyta; Bryophytina; Bryopsida; Funariidae; Funariales; Funariaceae; Physcomitrella
CCW64937	Kintoun/DNAAF2	779	Phytomonas sp. isolate EM1	Eukaryota; Euglenozoa; Kinetoplastida; Trypanosomatidae; Phytomonas; unclassified Phytomonas
CCW67749	DYX1C1/DNAAF4	614	Phytomonas sp. isolate Hart1	Eukaryota; Euglenozoa; Kinetoplastida; Trypanosomatidae; Phytomonas; unclassified Phytomonas
CCW71868	PIH1D1	361	Phytomonas sp. isolate Hart1	Eukaryota; Euglenozoa; Kinetoplastida; Trypanosomatidae; Phytomonas; unclassified Phytomonas
CCW67331	PIH1D3	252	Phytomonas sp. isolate Hart1	Eukaryota; Euglenozoa; Kinetoplastida; Trypanosomatidae; Phytomonas; unclassified Phytomonas
CCW70450	RPAP3	483	Phytomonas sp. isolate Hart1	Eukaryota; Euglenozoa; Kinetoplastida; Trypanosomatidae; Phytomonas; unclassified Phytomonas
EEY68409	Ccdc103	245	Phytophthora infestans T30-4	Eukaryota; Stramenopiles; Oomycetes; Peronosporales; Phytophthora
EEY61032	DYX1C1/DNAAF4	615	Phytophthora infestans T30-4	Eukaryota; Stramenopiles; Oomycetes; Peronosporales; Phytophthora
XP_002900242	Kintoun/DNAAF2	637	Phytophthora infestans T30-4	Eukaryota; Stramenopiles; Oomycetes; Peronosporales; Phytophthora
XP_002909482	PIH1D1	570	Phytophthora infestans T30-4	Eukaryota; Stramenopiles; Oomycetes; Peronosporales; Phytophthora
XP_002909433	PIH1D3	171	Phytophthora infestans T30-4	Eukaryota; Stramenopiles; Oomycetes; Peronosporales; Phytophthora
XP_002908366	RPAP3	471	Phytophthora infestans T30-4	Eukaryota; Stramenopiles; Oomycetes; Peronosporales; Phytophthora
XP_002906513	RUVBL1	454	Phytophthora infestans T30-4	Eukaryota; Stramenopiles; Oomycetes; Peronosporales; Phytophthora
XP_002908628	RUVBL2	421	Phytophthora infestans T30-4	Eukaryota; Stramenopiles; Oomycetes; Peronosporales; Phytophthora
CEO99425	DYX1C1/DNAAF4	674	Plasmodiophora brassicae	Eukaryota; Rhizaria; Cercozoa; Imbricatea; Plasmodiophorida; Plasmodiophoridae; Plasmodiophora
CEO94780	Kintoun/DNAAF2	557	Plasmodiophora brassicae	Eukaryota; Rhizaria; Cercozoa; Imbricatea; Plasmodiophorida; Plasmodiophoridae; Plasmodiophora
CEP02050	PIH1D1	361	Plasmodiophora brassicae	Eukaryota; Rhizaria; Cercozoa; Imbricatea; Plasmodiophorida; Plasmodiophoridae; Plasmodiophora
CEO95332	PIH1D3	182	Plasmodiophora brassicae	Eukaryota; Rhizaria; Cercozoa; Imbricatea; Plasmodiophorida; Plasmodiophoridae; Plasmodiophora
CEP00637	RPAP3	401	Plasmodiophora brassicae	Eukaryota; Rhizaria; Cercozoa; Imbricatea; Plasmodiophorida; Plasmodiophoridae; Plasmodiophora
CEP03308	RUVBL1	455	Plasmodiophora brassicae	Eukaryota; Rhizaria; Cercozoa; Imbricatea; Plasmodiophorida; Plasmodiophoridae; Plasmodiophora
CEP01996	RUVBL2	468	Plasmodiophora brassicae	Eukaryota; Rhizaria; Cercozoa; Imbricatea; Plasmodiophorida; Plasmodiophoridae; Plasmodiophora
XP_007874566	RPAP3	309	Pneumocystis murina B123	Eukaryota; Fungi; Dikarya; Ascomycota; Taphrinomycotina; Pneumocystidomycetes; Pneumocystidaceae; Pneumocystis
XP_006382392	RPAP3	462	Populus trichocarpa	Eukaryota; Viridiplantae; Streptophyta; Embryophyta; Tracheophyta; Spermatophyta; Magnoliophyta; eudicotyledons; Gunneridae; Pentapetalae; rosids; fabids; Malpighiales; Salicaceae; Saliceae; Populus
KRX06717	Ccdc103	273	Pseudocohnilembus persalinus	Eukaryota; Alveolata; Ciliophora; Intramacronucleata; Oligohymenophorea; Scuticociliatia; Philasterida; Pseudocohnilembidae; Pseudocohnilembus
KRX07485	DYX1C1/DNAAF4	3241	Pseudocohnilembus persalinus	Eukaryota; Alveolata; Ciliophora; Intramacronucleata; Oligohymenophorea; Scuticociliatia; Philasterida; Pseudocohnilembidae; Pseudocohnilembus
KRX07243	Kintoun/DNAAF2	759	Pseudocohnilembus persalinus	Eukaryota; Alveolata; Ciliophora; Intramacronucleata; Oligohymenophorea; Scuticociliatia; Philasterida; Pseudocohnilembidae; Pseudocohnilembus
KRX09609	PIH1D1	811	Pseudocohnilembus persalinus	Eukaryota; Alveolata; Ciliophora; Intramacronucleata; Oligohymenophorea; Scuticociliatia; Philasterida; Pseudocohnilembidae; Pseudocohnilembus
KRW98076	PIH1D3	231	Pseudocohnilembus persalinus	Eukaryota; Alveolata; Ciliophora; Intramacronucleata; Oligohymenophorea; Scuticociliatia; Philasterida; Pseudocohnilembidae; Pseudocohnilembus
KRX03752	RPAP3	1007	Pseudocohnilembus persalinus	Eukaryota; Alveolata; Ciliophora; Intramacronucleata; Oligohymenophorea; Scuticociliatia; Philasterida; Pseudocohnilembidae; Pseudocohnilembus
XP_003325529	RPAP3	381	Puccinia graminis f. sp. tritici CRL 75-36-700-3	Eukaryota; Fungi; Dikarya; Basidiomycota; Pucciniomycotina; Pucciniomycetes; Pucciniales; Pucciniaceae; Puccinia
NP_011899	PIH1D1	344	Saccharomyces cerevisiae S288C	Eukaryota; Fungi; Dikarya; Ascomycota; Saccharomycotina; Saccharomycetes; Saccharomycetales; Saccharomycetaceae; Saccharomyces
NP_009986	RPAP3	111	Saccharomyces cerevisiae S288C	Eukaryota; Fungi; Dikarya; Ascomycota; Saccharomycotina; Saccharomycetes; Saccharomycetales; Saccharomycetaceae; Saccharomyces
NP_010476	RUVBL1	463	Saccharomyces cerevisiae S288c	Eukaryota; Fungi; Dikarya; Ascomycota; Saccharomycotina; Saccharomycetes; Saccharomycetales; Saccharomycetaceae; Saccharomyces
NP_015089	RUVBL2	471	Saccharomyces cerevisiae S288c	Eukaryota; Fungi; Dikarya; Ascomycota; Saccharomycotina; Saccharomycetes; Saccharomycetales; Saccharomycetaceae; Saccharomyces
XP_006825850	Ccdc103	133	Saccoglossus kowalevskii	Eukaryota; Metazoa; Hemichordata; Enteropneusta; Harrimaniidae; Saccoglossus
XP_006812430	DYX1C1/DNAAF4	422	Saccoglossus kowalevskii	Eukaryota; Metazoa; Hemichordata; Enteropneusta; Harrimaniidae; Saccoglossus
XP_002741766	Kintoun/DNAAF2	606	Saccoglossus kowalevskii	Eukaryota; Metazoa; Hemichordata; Enteropneusta; Harrimaniidae; Saccoglossus
XP_006818371	PIH1D1	300	Saccoglossus kowalevskii	Eukaryota; Metazoa; Hemichordata; Enteropneusta; Harrimaniidae; Saccoglossus
XP_006823603	PIH1D2	349	Saccoglossus kowalevskii	Eukaryota; Metazoa; Hemichordata; Enteropneusta; Harrimaniidae; Saccoglossus
XP_002731743	PIH1D3	190	Saccoglossus kowalevskii	Eukaryota; Metazoa; Hemichordata; Enteropneusta; Harrimaniidae; Saccoglossus
XP_006820808	RPAP3	428	Saccoglossus kowalevskii	Eukaryota; Metazoa; Hemichordata; Enteropneusta; Harrimaniidae; Saccoglossus
XP_002734660	RUVBL1	456	Saccoglossus kowalevskii	Eukaryota; Metazoa; Hemichordata; Enteropneusta; Harrimaniidae; Saccoglossus
XP_006823461	RUVBL2	464	Saccoglossus kowalevskii	Eukaryota; Metazoa; Hemichordata; Enteropneusta; Harrimaniidae; Saccoglossus
XP_006821052	SPAG1	1102	Saccoglossus kowalevskii	Eukaryota; Metazoa; Hemichordata; Enteropneusta; Harrimaniidae; Saccoglossus
XP_004989663	RPAP3	365	Salpingoeca rosetta	Eukaryota; Choanoflagellida; Salpingoecidae; Salpingoeca
XP_004990256	SPAG1	580	Salpingoeca rosetta	Eukaryota; Choanoflagellida; Salpingoecidae; Salpingoeca
NP_594783	RUVBL1	456	Schizosaccharomyces pombe	Eukaryota; Fungi; Dikarya; Ascomycota; Taphrinomycotina; Schizosaccharomycetes; Schizosaccharomycetales; Schizosaccharomycetaceae; Schizosaccharomyces
NP_595640	RUVBL2	465	Schizosaccharomyces pombe	Eukaryota; Fungi; Dikarya; Ascomycota; Taphrinomycotina; Schizosaccharomycetes; Schizosaccharomycetales; Schizosaccharomycetaceae; Schizosaccharomyces
XP_002440525	RPAP3	396	Sorghum bicolor	Eukaryota; Viridiplantae; Streptophyta; Embryophyta; Tracheophyta; Spermatophyta; Magnoliophyta; Liliopsida; Poales; Poaceae; PACMAD clade; Panicoideae; Andropogonodae; Andropogoneae; Sorghinae; Sorghum
XP_016611897	DYX1C1/DNAAF4	461	Spizellomyces punctatus DAOM BR117	Eukaryota; Fungi; Chytridiomycota; Chytridiomycetes; Spizellomycetales; Spizellomycetaceae; Spizellomyces
XP_016611382	Kintoun/DNAAF2	516	Spizellomyces punctatus DAOM BR117	Eukaryota; Fungi; Chytridiomycota; Chytridiomycetes; Spizellomycetales; Spizellomycetaceae; Spizellomyces
XP_016611253	PIH1D1	336	Spizellomyces punctatus DAOM BR117	Eukaryota; Fungi; Chytridiomycota; Chytridiomycetes; Spizellomycetales; Spizellomycetaceae; Spizellomyces
XP_016604631	PIH1D2	349	Spizellomyces punctatus DAOM BR117	Eukaryota; Fungi; Chytridiomycota; Chytridiomycetes; Spizellomycetales; Spizellomycetaceae; Spizellomyces
XP_016612863	PIH1D3	189	Spizellomyces punctatus DAOM BR117	Eukaryota; Fungi; Chytridiomycota; Chytridiomycetes; Spizellomycetales; Spizellomycetaceae; Spizellomyces
KNC95962	RPAP3	473	Spizellomyces punctatus DAOM BR117	Eukaryota; Fungi; Chytridiomycota; Chytridiomycetes; Spizellomycetales; Spizellomycetaceae; Spizellomyces
KND01096	RUVBL1	456	Spizellomyces punctatus DAOM BR117	Eukaryota; Fungi; Chytridiomycota; Chytridiomycetes; Spizellomycetales; Spizellomycetaceae; Spizellomyces
KND00997	RUVBL2	478	Spizellomyces punctatus DAOM BR117	Eukaryota; Fungi; Chytridiomycota; Chytridiomycetes; Spizellomycetales; Spizellomycetaceae; Spizellomyces
XP_796005	Ccdc103	277	Strongylocentrotus purpuratus	Eukaryota; Metazoa; Echinodermata; Eleutherozoa; Echinozoa; Echinoidea; Euechinoidea; Echinacea; Echinoida; Strongylocentrotidae; Strongylocentrotus
XP_787717	DYX1C1/DNAAF4	397	Strongylocentrotus purpuratus	Eukaryota; Metazoa; Echinodermata; Eleutherozoa; Echinozoa; Echinoidea; Euechinoidea; Echinacea; Echinoida; Strongylocentrotidae; Strongylocentrotus
XP_790765	Kintoun/DNAAF2	969	Strongylocentrotus purpuratus	Eukaryota; Metazoa; Echinodermata; Eleutherozoa; Echinozoa; Echinoidea; Euechinoidea; Echinacea; Echinoida; Strongylocentrotidae; Strongylocentrotus
XP_797263	PIH1D1	333	Strongylocentrotus purpuratus	Eukaryota; Metazoa; Echinodermata; Eleutherozoa; Echinozoa; Echinoidea; Euechinoidea; Echinacea; Echinoida; Strongylocentrotidae; Strongylocentrotus
XP_783270	PIH1D2	245	Strongylocentrotus purpuratus	Eukaryota; Metazoa; Echinodermata; Eleutherozoa; Echinozoa; Echinoidea; Euechinoidea; Echinacea; Echinoida; Strongylocentrotidae; Strongylocentrotus
XP_001197112	PIH1D3	188	Strongylocentrotus purpuratus	Eukaryota; Metazoa; Echinodermata; Eleutherozoa; Echinozoa; Echinoidea; Euechinoidea; Echinacea; Echinoida; Strongylocentrotidae; Strongylocentrotus
XP_782707	RPAP3	516	Strongylocentrotus purpuratus	Eukaryota; Metazoa; Echinodermata; Eleutherozoa; Echinozoa; Echinoidea; Euechinoidea; Echinacea; Echinoida; Strongylocentrotidae; Strongylocentrotus
XP_782589	RUVBL1	457	Strongylocentrotus purpuratus	Eukaryota; Metazoa; Echinodermata; Eleutherozoa; Echinozoa; Echinoidea; Euechinoidea; Echinacea; Echinoida; Strongylocentrotidae; Strongylocentrotus
XP_011664539	RUVBL2	418	Strongylocentrotus purpuratus	Eukaryota; Metazoa; Echinodermata; Eleutherozoa; Echinozoa; Echinoidea; Euechinoidea; Echinacea; Echinoida; Strongylocentrotidae; Strongylocentrotus
XP_011674609	SPAG1	550	Strongylocentrotus purpuratus	Eukaryota; Metazoa; Echinodermata; Eleutherozoa; Echinozoa; Echinoidea; Euechinoidea; Echinacea; Echinoida; Strongylocentrotidae; Strongylocentrotus
CDW77522	DYX1C1/DNAAF4	767	Stylonychia lemnae	Eukaryota; Alveolata; Ciliophora; Intramacronucleata; Spirotrichea; Stichotrichia; Sporadotrichida; Oxytrichidae; Stylonychinae; Stylonychia
CDW74714	Kintoun/DNAAF2	821	Stylonychia lemnae	Eukaryota; Alveolata; Ciliophora; Intramacronucleata; Spirotrichea; Stichotrichia; Sporadotrichida; Oxytrichidae; Stylonychinae; Stylonychia
CDW87975	PIH1D3	1034	Stylonychia lemnae	Eukaryota; Alveolata; Ciliophora; Intramacronucleata; Spirotrichea; Stichotrichia; Sporadotrichida; Oxytrichidae; Stylonychinae; Stylonychia
CDW85227	RPAP3	969	Stylonychia lemnae	Eukaryota; Alveolata; Ciliophora; Intramacronucleata; Spirotrichea; Stichotrichia; Sporadotrichida; Oxytrichidae; Stylonychinae; Stylonychia
XP_001018525	Ccdc103	323	Tetrahymena thermophila SB210	Eukaryota; Alveolata; Ciliophora; Intramacronucleata; Oligohymenophorea; Hymenostomatida; Tetrahymenina; Tetrahymenidae; Tetrahymena
XP_001007966	DYX1C1/DNAAF4	531	Tetrahymena thermophila SB210	Eukaryota; Alveolata; Ciliophora; Intramacronucleata; Oligohymenophorea; Hymenostomatida; Tetrahymenina; Tetrahymenidae; Tetrahymena
XP_001011165	Kintoun/DNAAF2	354	Tetrahymena thermophila SB210	Eukaryota; Alveolata; Ciliophora; Intramacronucleata; Oligohymenophorea; Hymenostomatida; Tetrahymenina; Tetrahymenidae; Tetrahymena
XP_001031777	PIH1D1	425	Tetrahymena thermophila SB210	Eukaryota; Alveolata; Ciliophora; Intramacronucleata; Oligohymenophorea; Hymenostomatida; Tetrahymenina; Tetrahymenidae; Tetrahymena
XP_001018319	PIH1D3	221	Tetrahymena thermophila SB210	Eukaryota; Alveolata; Ciliophora; Intramacronucleata; Oligohymenophorea; Hymenostomatida; Tetrahymenina; Tetrahymenidae; Tetrahymena
XP_001025235	RPAP3	848	Tetrahymena thermophila SB210	Eukaryota; Alveolata; Ciliophora; Intramacronucleata; Oligohymenophorea; Hymenostomatida; Tetrahymenina; Tetrahymenidae; Tetrahymena
XP_001021986	RPAP3	350	Tetrahymena thermophila SB210	Eukaryota; Alveolata; Ciliophora; Intramacronucleata; Oligohymenophorea; Hymenostomatida; Tetrahymenina; Tetrahymenidae; Tetrahymena
EAR97144	RUVBL1	454	Tetrahymena thermophila SB210	Eukaryota; Alveolata; Ciliophora; Intramacronucleata; Oligohymenophorea; Hymenostomatida; Tetrahymenina; Tetrahymenidae; Tetrahymena
EAR94683	RUVBL2	465	Tetrahymena thermophila SB210	Eukaryota; Alveolata; Ciliophora; Intramacronucleata; Oligohymenophorea; Hymenostomatida; Tetrahymenina; Tetrahymenidae; Tetrahymena
XP_001327116	DYX1C1/DNAAF4	401	Trichomonas vaginalis G3	Eukaryota; Parabasalia; Trichomonadida; Trichomonadidae; Trichomonas
XP_001326232	Kintoun/DNAAF2	278	Trichomonas vaginalis G3	Eukaryota; Parabasalia; Trichomonadida; Trichomonadidae; Trichomonas
XP_001309539	RPAP3	579	Trichomonas vaginalis G3	Eukaryota; Parabasalia; Trichomonadida; Trichomonadidae; Trichomonas
EAX90923	RUVBL1	463	Trichomonas vaginalis G3	Eukaryota; Parabasalia; Trichomonadida; Trichomonadidae; Trichomonas
EAY13066	RUVBL2	505	Trichomonas vaginalis G3	Eukaryota; Parabasalia; Trichomonadida; Trichomonadidae; Trichomonas
XP_812179	DYX1C1/DNAAF4	583	Trypanosoma cruzi strain CL Brener	Eukaryota; Euglenozoa; Kinetoplastida; Trypanosomatidae; Trypanosoma; Schizotrypanum
XP_815254	Kintoun/DNAAF2	691	Trypanosoma cruzi strain CL Brener	Eukaryota; Euglenozoa; Kinetoplastida; Trypanosomatidae; Trypanosoma; Schizotrypanum
XP_808853	PIH1D1	350	Trypanosoma cruzi strain CL Brener	Eukaryota; Euglenozoa; Kinetoplastida; Trypanosomatidae; Trypanosoma; Schizotrypanum
XP_814527	PIH1D3	231	Trypanosoma cruzi strain CL Brener	Eukaryota; Euglenozoa; Kinetoplastida; Trypanosomatidae; Trypanosoma; Schizotrypanum
XP_810534	RPAP3	477	Trypanosoma cruzi strain CL Brener	Eukaryota; Euglenozoa; Kinetoplastida; Trypanosomatidae; Trypanosoma; Schizotrypanum
XP_809678	RUVBL1	459	Trypanosoma cruzi strain CL Brener	Eukaryota; Euglenozoa; Kinetoplastida; Trypanosomatidae; Trypanosoma; Schizotrypanum
XP_816398	RUVBL2	474	Trypanosoma cruzi strain CL Brener	Eukaryota; Euglenozoa; Kinetoplastida; Trypanosomatidae; Trypanosoma; Schizotrypanum
CCF53572	RPAP3	417	Ustilago hordei	Eukaryota; Fungi; Dikarya; Basidiomycota; Ustilaginomycotina; Ustilaginomycetes; Ustilaginales; Ustilaginaceae; Ustilago
CCF51008	RUVBL1	487	Ustilago hordei	Eukaryota; Fungi; Dikarya; Basidiomycota; Ustilaginomycotina; Ustilaginomycetes; Ustilaginales; Ustilaginaceae; Ustilago
CCF50765	RUVBL2	474	Ustilago hordei	Eukaryota; Fungi; Dikarya; Basidiomycota; Ustilaginomycotina; Ustilaginomycetes; Ustilaginales; Ustilaginaceae; Ustilago
XP_002277910	RPAP3	474	Vitis vinifera	Eukaryota; Viridiplantae; Streptophyta; Embryophyta; Tracheophyta; Spermatophyta; Magnoliophyta; eudicotyledons; Gunneridae; Pentapetalae; rosids; Vitales; Vitaceae; Vitis
XP_002285127	RUVBL1	455	Vitis vinifera	Eukaryota; Viridiplantae; Streptophyta; Embryophyta; Tracheophyta; Spermatophyta; Magnoliophyta; eudicotyledons; Gunneridae; Pentapetalae; rosids; Vitales; Vitaceae; Vitis
XP_003635231	RUVBL2	467	Vitis vinifera	Eukaryota; Viridiplantae; Streptophyta; Embryophyta; Tracheophyta; Spermatophyta; Magnoliophyta; eudicotyledons; Gunneridae; Pentapetalae; rosids; Vitales; Vitaceae; Vitis
EJW83347	PIH1D1	280	Wuchereria bancrofti	Eukaryota; Metazoa; Ecdysozoa; Nematoda; Chromadorea; Spirurida; Filarioidea; Onchocercidae; Wuchereria
EJW86319	RPAP3	278	Wuchereria bancrofti	Eukaryota; Metazoa; Ecdysozoa; Nematoda; Chromadorea; Spirurida; Filarioidea; Onchocercidae; Wuchereria
EJW84077	RUVBL1	504	Wuchereria bancrofti	Eukaryota; Metazoa; Ecdysozoa; Nematoda; Chromadorea; Spirurida; Filarioidea; Onchocercidae; Wuchereria
EJW75978	RUVBL2	253	Wuchereria bancrofti	Eukaryota; Metazoa; Ecdysozoa; Nematoda; Chromadorea; Spirurida; Filarioidea; Onchocercidae; Wuchereria
XP_500234	PIH1D1	336	Yarrowia lipolytica CLIB122	Eukaryota; Fungi; Dikarya; Ascomycota; Saccharomycotina; Saccharomycetes; Saccharomycetales; Dipodascaceae; Yarrowia
CAG81623	RPAP3	314	Yarrowia lipolytica CLIB122	Eukaryota; Fungi; Dikarya; Ascomycota; Saccharomycotina; Saccharomycetes; Saccharomycetales; Dipodascaceae; Yarrowia
CAG82430	RUVBL1	453	Yarrowia lipolytica CLIB122	Eukaryota; Fungi; Dikarya; Ascomycota; Saccharomycotina; Saccharomycetes; Saccharomycetales; Dipodascaceae; Yarrowia
CAG80240	RUVBL2	466	Yarrowia lipolytica CLIB122	Eukaryota; Fungi; Dikarya; Ascomycota; Saccharomycotina; Saccharomycetes; Saccharomycetales; Dipodascaceae; Yarrowia
NP_001131464	RPAP3	397	Zea mays	Eukaryota; Viridiplantae; Streptophyta; Embryophyta; Tracheophyta; Spermatophyta; Magnoliophyta; Liliopsida; Poales; Poaceae; PACMAD clade; Panicoideae; Andropogonodae; Andropogoneae; Tripsacinae; Zea
AQK60875	RUVBL1	456	Zea mays	Eukaryota; Viridiplantae; Streptophyta; Embryophyta; Tracheophyta; Spermatophyta; Magnoliophyta; Liliopsida; Poales; Poaceae; PACMAD clade; Panicoideae; Andropogonodae; Andropogoneae; Tripsacinae; Zea
NP_001148563	RUVBL2	478	Zea mays	Eukaryota; Viridiplantae; Streptophyta; Embryophyta; Tracheophyta; Spermatophyta; Magnoliophyta; Liliopsida; Poales; Poaceae; PACMAD clade; Panicoideae; Andropogonodae; Andropogoneae; Tripsacinae; Zea

## Sheet: R2TP in biological models
List of orthologs for studied factors
Accession	Ortholog	Length	Organism	Taxonomy
NP_176039	RPAP3	476	Arabidopsis thaliana	Eukaryota; Viridiplantae; Streptophyta; Embryophyta; Tracheophyta; Spermatophyta; Magnoliophyta; eudicotyledons; Gunneridae; Pentapetalae; rosids; malvids; Brassicales; Brassicaceae; Camelineae; Arabidopsis
NP_197625	RUVBL1	458	Arabidopsis thaliana	Eukaryota; Viridiplantae; Streptophyta; Embryophyta; Tracheophyta; Spermatophyta; Magnoliophyta; eudicotyledons; Gunneridae; Pentapetalae; rosids; malvids; Brassicales; Brassicaceae; Camelineae; Arabidopsis
NP_201564	RUVBL2	469	Arabidopsis thaliana	Eukaryota; Viridiplantae; Streptophyta; Embryophyta; Tracheophyta; Spermatophyta; Magnoliophyta; eudicotyledons; Gunneridae; Pentapetalae; rosids; malvids; Brassicales; Brassicaceae; Camelineae; Arabidopsis
NP_505775	PIH1D1	291	Caenorhabditis elegans	Eukaryota; Metazoa; Ecdysozoa; Nematoda; Chromadorea; Rhabditida; Rhabditoidea; Rhabditidae; Peloderinae; Caenorhabditis
CCD66570	RPAP3	297	Caenorhabditis elegans	Eukaryota; Metazoa; Ecdysozoa; Nematoda; Chromadorea; Rhabditida; Rhabditoidea; Rhabditidae; Peloderinae; Caenorhabditis
NP_505567	RUVBL1	476	Caenorhabditis elegans	Eukaryota; Metazoa; Ecdysozoa; Nematoda; Chromadorea; Rhabditida; Rhabditoidea; Rhabditidae; Peloderinae; Caenorhabditis
NP_501067	RUVBL2	448	Caenorhabditis elegans	Eukaryota; Metazoa; Ecdysozoa; Nematoda; Chromadorea; Rhabditida; Rhabditoidea; Rhabditidae; Peloderinae; Caenorhabditis
ADF43150	Ccdc103	267	Chlamydomonas reinhardtii	Eukaryota; Viridiplantae; Chlorophyta; Chlorophyceae; Chlamydomonadales; Chlamydomonadaceae; Chlamydomonas
XP_001701383	DYX1C1/DNAAF4	206	Chlamydomonas reinhardtii	Eukaryota; Viridiplantae; Chlorophyta; Chlorophyceae; Chlamydomonadales; Chlamydomonadaceae; Chlamydomonas
ACI01704	Kintoun/DNAAF2	580	Chlamydomonas reinhardtii	Eukaryota; Viridiplantae; Chlorophyta; Chlorophyceae; Chlamydomonadales; Chlamydomonadaceae; Chlamydomonas
BAI83444	PIH1D1	451	Chlamydomonas reinhardtii	Eukaryota; Viridiplantae; Chlorophyta; Chlorophyceae; Chlamydomonadales; Chlamydomonadaceae; Chlamydomonas
XP_001700145	PIH1D3	175	Chlamydomonas reinhardtii	Eukaryota; Viridiplantae; Chlorophyta; Chlorophyceae; Chlamydomonadales; Chlamydomonadaceae; Chlamydomonas
XP_001701920	RPAP3	494	Chlamydomonas reinhardtii	Eukaryota; Viridiplantae; Chlorophyta; Chlorophyceae; Chlamydomonadales; Chlamydomonadaceae; Chlamydomonas
XP_001696726	RUVBL1	455	Chlamydomonas reinhardtii	Eukaryota; Viridiplantae; Chlorophyta; Chlorophyceae; Chlamydomonadales; Chlamydomonadaceae; Chlamydomonas
XP_001690516	RUVBL2	465	Chlamydomonas reinhardtii	Eukaryota; Viridiplantae; Chlorophyta; Chlorophyceae; Chlamydomonadales; Chlamydomonadaceae; Chlamydomonas
NP_001002753	Ccdc103	247	Danio rerio	Eukaryota; Metazoa; Chordata; Craniata; Vertebrata; Euteleostomi; Actinopterygii; Neopterygii; Teleostei; Ostariophysi; Cypriniformes; Cyprinidae; Danio
NP_991251	DYX1C1/DNAAF4	420	Danio rerio	Eukaryota; Metazoa; Chordata; Craniata; Vertebrata; Euteleostomi; Actinopterygii; Neopterygii; Teleostei; Ostariophysi; Cypriniformes; Cyprinidae; Danio
NP_001028272	Kintoun/DNAAF2	566	Danio rerio	Eukaryota; Metazoa; Chordata; Craniata; Vertebrata; Euteleostomi; Actinopterygii; Neopterygii; Teleostei; Ostariophysi; Cypriniformes; Cyprinidae; Danio
NP_001153400	PIH1D1	293	Danio rerio	Eukaryota; Metazoa; Chordata; Craniata; Vertebrata; Euteleostomi; Actinopterygii; Neopterygii; Teleostei; Ostariophysi; Cypriniformes; Cyprinidae; Danio
NP_001008629	PIH1D2	322	Danio rerio	Eukaryota; Metazoa; Chordata; Craniata; Vertebrata; Euteleostomi; Actinopterygii; Neopterygii; Teleostei; Ostariophysi; Cypriniformes; Cyprinidae; Danio
NP_001002309	PIH1D3	194	Danio rerio	Eukaryota; Metazoa; Chordata; Craniata; Vertebrata; Euteleostomi; Actinopterygii; Neopterygii; Teleostei; Ostariophysi; Cypriniformes; Cyprinidae; Danio
NP_956498	RPAP3	595	Danio rerio	Eukaryota; Metazoa; Chordata; Craniata; Vertebrata; Euteleostomi; Actinopterygii; Neopterygii; Teleostei; Ostariophysi; Cypriniformes; Cyprinidae; Danio
NP_776196	RUVBL1	456	Danio rerio	Eukaryota; Metazoa; Chordata; Craniata; Vertebrata; Euteleostomi; Actinopterygii; Neopterygii; Teleostei; Ostariophysi; Cypriniformes; Cyprinidae; Danio
NP_777285	RUVBL2	463	Danio rerio	Eukaryota; Metazoa; Chordata; Craniata; Vertebrata; Euteleostomi; Actinopterygii; Neopterygii; Teleostei; Ostariophysi; Cypriniformes; Cyprinidae; Danio
NP_001082875	SPAG1	386	Danio rerio	Eukaryota; Metazoa; Chordata; Craniata; Vertebrata; Euteleostomi; Actinopterygii; Neopterygii; Teleostei; Ostariophysi; Cypriniformes; Cyprinidae; Danio
Q54UW5	RUVBL2	469	Dictyostelium discoideum	Eukaryota; Amoebozoa; Mycetozoa; Dictyosteliida; Dictyostelium
EAL67014	PIH1D1	535	Dictyostelium discoideum	Eukaryota; Amoebozoa; Mycetozoa; Dictyosteliida; Dictyostelium
XP_639380	RPAP3	400	Dictyostelium discoideum	Eukaryota; Amoebozoa; Mycetozoa; Dictyosteliida; Dictyostelium
XP_629238	RUVBL1	523	Dictyostelium discoideum	Eukaryota; Amoebozoa; Mycetozoa; Dictyosteliida; Dictyostelium
AAF58656	Ccdc103	81	Drosophila melanogaster	Eukaryota; Metazoa; Ecdysozoa; Arthropoda; Hexapoda; Insecta; Pterygota; Neoptera; Holometabola; Diptera; Brachycera; Muscomorpha; Ephydroidea; Drosophilidae; Drosophila; Sophophora
NP_609491	DYX1C1/DNAAF4	240	Drosophila melanogaster	Eukaryota; Metazoa; Ecdysozoa; Arthropoda; Hexapoda; Insecta; Pterygota; Neoptera; Endopterygota; Diptera; Brachycera; Muscomorpha; Ephydroidea; Drosophilidae; Drosophila; Sophophora
NP_610324	Kintoun/DNAAF2	834	Drosophila melanogaster	Eukaryota; Metazoa; Ecdysozoa; Arthropoda; Hexapoda; Insecta; Pterygota; Neoptera; Holometabola; Diptera; Brachycera; Muscomorpha; Ephydroidea; Drosophilidae; Drosophila; Sophophora
NP_609590	PIH1D1	335	Drosophila melanogaster	Eukaryota; Metazoa; Ecdysozoa; Arthropoda; Hexapoda; Insecta; Pterygota; Neoptera; Endopterygota; Diptera; Brachycera; Muscomorpha; Ephydroidea; Drosophilidae; Drosophila; Sophophora
NP_648307	PIH1D2	531	Drosophila melanogaster	Eukaryota; Metazoa; Ecdysozoa; Arthropoda; Hexapoda; Insecta; Pterygota; Neoptera; Holometabola; Diptera; Brachycera; Muscomorpha; Ephydroidea; Drosophilidae; Drosophila; Sophophora
NP_648712	PIH1D3	210	Drosophila melanogaster	Eukaryota; Metazoa; Ecdysozoa; Arthropoda; Hexapoda; Insecta; Pterygota; Neoptera; Holometabola; Diptera; Brachycera; Muscomorpha; Ephydroidea; Drosophilidae; Drosophila; Sophophora
NP_524664	RPAP3	534	Drosophila melanogaster	Eukaryota; Metazoa; Ecdysozoa; Arthropoda; Hexapoda; Insecta; Pterygota; Neoptera; Holometabola; Diptera; Brachycera; Muscomorpha; Ephydroidea; Drosophilidae; Drosophila; Sophophora
AAF43411	RUVBL1	456	Drosophila melanogaster	Eukaryota; Metazoa; Ecdysozoa; Arthropoda; Hexapoda; Insecta; Pterygota; Neoptera; Holometabola; Diptera; Brachycera; Muscomorpha; Ephydroidea; Drosophilidae; Drosophila; Sophophora
AAF43412	RUVBL2	481	Drosophila melanogaster	Eukaryota; Metazoa; Ecdysozoa; Arthropoda; Hexapoda; Insecta; Pterygota; Neoptera; Holometabola; Diptera; Brachycera; Muscomorpha; Ephydroidea; Drosophilidae; Drosophila; Sophophora
NP_651514	SPAG1	469	Drosophila melanogaster	Eukaryota; Metazoa; Ecdysozoa; Arthropoda; Hexapoda; Insecta; Pterygota; Neoptera; Holometabola; Diptera; Brachycera; Muscomorpha; Ephydroidea; Drosophilidae; Drosophila; Sophophora
XP_015154754	Ccdc103	244	Gallus gallus	Eukaryota; Metazoa; Chordata; Craniata; Vertebrata; Euteleostomi; Archelosauria; Archosauria; Dinosauria; Saurischia; Theropoda; Coelurosauria; Aves; Neognathae; Galloanserae; Galliformes; Phasianidae; Phasianinae; Gallus
AAR89531	DYX1C1/DNAAF4	423	Gallus gallus	Eukaryota; Metazoa; Chordata; Craniata; Vertebrata; Euteleostomi; Archelosauria; Archosauria; Dinosauria; Saurischia; Theropoda; Coelurosauria; Aves; Neognathae; Galloanserae; Galliformes; Phasianidae; Phasianinae; Gallus
XP_421456	Kintoun/DNAAF2	738	Gallus gallus	Eukaryota; Metazoa; Chordata; Craniata; Vertebrata; Euteleostomi; Archelosauria; Archosauria; Dinosauria; Saurischia; Theropoda; Coelurosauria; Aves; Neognathae; Galloanserae; Galliformes; Phasianidae; Phasianinae; Gallus
XP_015129597	PIH1D1	180	Gallus gallus	Eukaryota; Metazoa; Chordata; Craniata; Vertebrata; Euteleostomi; Archelosauria; Archosauria; Dinosauria; Saurischia; Theropoda; Coelurosauria; Aves; Neognathae; Galloanserae; Galliformes; Phasianidae; Phasianinae; Gallus
XP_417932	PIH1D2	328	Gallus gallus	Eukaryota; Metazoa; Chordata; Craniata; Vertebrata; Euteleostomi; Archelosauria; Archosauria; Dinosauria; Saurischia; Theropoda; Coelurosauria; Aves; Neognathae; Galloanserae; Galliformes; Phasianidae; Phasianinae; Gallus
XP_420180	PIH1D3	122	Gallus gallus	Eukaryota; Metazoa; Chordata; Craniata; Vertebrata; Euteleostomi; Archelosauria; Archosauria; Dinosauria; Saurischia; Theropoda; Coelurosauria; Aves; Neognathae; Galloanserae; Galliformes; Phasianidae; Phasianinae; Gallus
XP_015136875	RPAP3	702	Gallus gallus	Eukaryota; Metazoa; Chordata; Craniata; Vertebrata; Euteleostomi; Archelosauria; Archosauria; Dinosauria; Saurischia; Theropoda; Coelurosauria; Aves; Neognathae; Galloanserae; Galliformes; Phasianidae; Phasianinae; Gallus
NP_001006138	RUVBL1	456	Gallus gallus	Eukaryota; Metazoa; Chordata; Craniata; Vertebrata; Euteleostomi; Archelosauria; Archosauria; Dinosauria; Saurischia; Theropoda; Coelurosauria; Aves; Neognathae; Galloanserae; Galliformes; Phasianidae; Phasianinae; Gallus
XP_015130316	RUVBL2	161	Gallus gallus	Eukaryota; Metazoa; Chordata; Craniata; Vertebrata; Euteleostomi; Archelosauria; Archosauria; Dinosauria; Saurischia; Theropoda; Coelurosauria; Aves; Neognathae; Galloanserae; Galliformes; Phasianidae; Phasianinae; Gallus
XP_015138450	SPAG1	969	Gallus gallus	Eukaryota; Metazoa; Chordata; Craniata; Vertebrata; Euteleostomi; Archelosauria; Archosauria; Dinosauria; Saurischia; Theropoda; Coelurosauria; Aves; Neognathae; Galloanserae; Galliformes; Phasianidae; Phasianinae; Gallus
NP_082768	Ccdc103	237	Mus musculus	Eukaryota; Metazoa; Chordata; Craniata; Vertebrata; Euteleostomi; Mammalia; Eutheria; Euarchontoglires; Glires; Rodentia; Myomorpha; Muroidea; Muridae; Murinae; Mus; Mus
NP_080590	DYX1C1/DNAAF4	420	Mus musculus	Eukaryota; Metazoa; Chordata; Craniata; Vertebrata; Euteleostomi; Mammalia; Eutheria; Euarchontoglires; Glires; Rodentia; Myomorpha; Muroidea; Muridae; Murinae; Mus; Mus
NP_081545	Kintoun/DNAAF2	814	Mus musculus	Eukaryota; Metazoa; Chordata; Craniata; Vertebrata; Euteleostomi; Mammalia; Eutheria; Euarchontoglires; Glires; Rodentia; Myomorpha; Muroidea; Muridae; Murinae; Mus; Mus
NP_083682	PIH1D1	290	Mus musculus	Eukaryota; Metazoa; Chordata; Craniata; Vertebrata; Euteleostomi; Mammalia; Eutheria; Euarchontoglires; Glires; Rodentia; Myomorpha; Muroidea; Muridae; Murinae; Mus; Mus
NP_082576	PIH1D2	315	Mus musculus	Eukaryota; Metazoa; Chordata; Craniata; Vertebrata; Euteleostomi; Mammalia; Eutheria; Euarchontoglires; Glires; Rodentia; Myomorpha; Muroidea; Muridae; Murinae; Mus; Mus
NP_083338	PIH1D3	218	Mus musculus	Eukaryota; Metazoa; Chordata; Craniata; Vertebrata; Euteleostomi; Mammalia; Eutheria; Euarchontoglires; Glires; Rodentia; Myomorpha; Muroidea; Muridae; Murinae; Mus; Mus
NP_082279	RPAP3	660	Mus musculus	Eukaryota; Metazoa; Chordata; Craniata; Vertebrata; Euteleostomi; Mammalia; Eutheria; Euarchontoglires; Glires; Rodentia; Myomorpha; Muroidea; Muridae; Murinae; Mus; Mus
NP_062659	RUVBL1	456	Mus musculus	Eukaryota; Metazoa; Chordata; Craniata; Vertebrata; Euteleostomi; Mammalia; Eutheria; Euarchontoglires; Glires; Rodentia; Myomorpha; Muroidea; Muridae; Murinae; Mus; Mus
NP_035434	RUVBL2	463	Mus musculus	Eukaryota; Metazoa; Chordata; Craniata; Vertebrata; Euteleostomi; Mammalia; Eutheria; Euarchontoglires; Glires; Rodentia; Myomorpha; Muroidea; Muridae; Murinae; Mus; Mus
NP_036161	SPAG1	901	Mus musculus	Eukaryota; Metazoa; Chordata; Craniata; Vertebrata; Euteleostomi; Mammalia; Eutheria; Euarchontoglires; Glires; Rodentia; Myomorpha; Muroidea; Muridae; Murinae; Mus; Mus
NP_011899	PIH1p	344	Saccharomyces cerevisiae S288C	Eukaryota; Fungi; Dikarya; Ascomycota; Saccharomycotina; Saccharomycetes; Saccharomycetales; Saccharomycetaceae; Saccharomyces
NP_009986	Tah1p	111	Saccharomyces cerevisiae S288C	Eukaryota; Fungi; Dikarya; Ascomycota; Saccharomycotina; Saccharomycetes; Saccharomycetales; Saccharomycetaceae; Saccharomyces
NP_010476	RUVBL1	463	Saccharomyces cerevisiae S288c	Eukaryota; Fungi; Dikarya; Ascomycota; Saccharomycotina; Saccharomycetes; Saccharomycetales; Saccharomycetaceae; Saccharomyces
NP_015089	RUVBL2	471	Saccharomyces cerevisiae S288c	Eukaryota; Fungi; Dikarya; Ascomycota; Saccharomycotina; Saccharomycetes; Saccharomycetales; Saccharomycetaceae; Saccharomyces
